# Supplementary material for: Ciliogenesis defects after neurulation impact brain development and neuronal activity in larval zebrafish
Source: iScience. 2024 May 22;27(6):110078. doi: 10.1016/j.isci.2024.110078 (PMC11167523; doi:10.1016/j.isci.2024.110078)
Supplement: Table S1. Differentially expressed genes and normalized counts obtained by RNA sequencing, related to Figure 4 — Fold change, p-values and log2-transformed normalized counts obtained from 4 dpf control (CTRL1-4) and elipsa mutant (MUT1-4) larvae. 4 independent breeding and RNA isolation were performed on control and mutant siblings. Differentially expressed genes based on a threshold of p-value adjusted of 0.1 are highlighted in yellow. [file mmc2.xlsx]

## Sheet: combined_tables
Gene_ID	Elipsa_Ensembl.Gene.ID	Elipsa_Gene.Symbol	Elipsa_logFC	Elipsa_AveExpr	Elipsa_t	Elipsa_P.Value	Elipsa_adj.P.Val	Elipsa_B	ElipsaCTRL1	ElipsaCTRL2	ElipsaCTRL3	ElipsaCTRL4	ElipsaMUT1	ElipsaMUT2	ElipsaMUT3	ElipsaMUT4
140429	ENSDARG00000042529	gnat2	-2.52974	8.6612	-16.4756	1.08071e-14	2.20562e-10	23.4788	8.29634	9.13252	9.01975	9.10855	6.45349	6.32169	6.43924	6.22369
140428	ENSDARG00000044199	gnat1	-3.00438	5.90622	-15.5586	5.56559e-14	5.67941e-10	21.6987	5.59034	6.58109	6.48375	6.82773	3.24391	3.29571	3.23217	3.69776
393959	ENSDARG00000008133	foxl1	-2.03426	3.01389	-14.1393	2.39775e-13	1.31517e-09	19.5088	3.51209	3.39191	3.34706	3.38695	1.55909	1.15603	1.55342	1.23111
570333	ENSDARG00000052223	rcvrna	-1.62226	4.84601	-14.0931	2.57763e-13	1.31517e-09	20.2792	4.9031	5.04298	4.93596	5.27172	3.81643	3.42023	3.12739	3.29993
406483	ENSDARG00000002696	gnb3b	-2.2491	8.44092	-13.8512	6.80985e-13	2.77965e-09	19.5428	8.09952	8.73566	8.88631	9.33789	6.44333	6.43635	6.57206	6.61125
797361	ENSDARG00000103543	gngt2b	-2.17465	7.27008	-13.3157	1.43184e-12	4.87039e-09	18.8136	6.99745	7.66296	7.55432	8.19679	5.4275	5.43023	5.33657	5.51896
323285	ENSDARG00000102415	scinla	-1.74587	7.63512	-12.8823	1.83674e-12	5.35514e-09	18.5701	7.40358	7.99477	7.99148	8.17162	6.36646	5.87504	6.06436	6.27234
368410	ENSDARG00000000380	pde6a	-2.44653	3.38068	-12.4741	3.67549e-12	9.37663e-09	17.1766	3.26029	3.88121	3.78245	3.97165	1.18391	1.06982	1.58155	1.27459
30582	ENSDARG00000045677	opn1sw1	-2.82421	10.4895	-13.5751	4.17145e-12	9.45945e-09	17.8324	9.90085	10.9494	10.9494	11.2717	7.87752	7.68744	8.02806	8.18175
335650	ENSDARG00000019902	rcvrn2	-1.38079	7.07968	-12.2786	5.15449e-12	1.05198e-08	17.566	7.11486	7.35945	7.27188	7.3506	6.15276	5.70322	5.84405	5.87377
326102	ENSDARG00000060397	hhip	-1.01667	6.03599	-11.269	3.15179e-11	5.84772e-08	15.7951	6.26128	6.06818	6.14747	6.1379	5.32455	4.91411	5.07007	5.24046
327506	ENSDARG00000069615	ckmt2a	-1.26941	6.70855	-10.7482	8.38531e-11	1.42613e-07	14.8392	6.52273	7.06611	6.94392	6.98762	5.64804	5.55721	5.68293	5.55445
550406	ENSDARG00000104685	grk1b	-2.96743	4.5336	-11.1769	9.31711e-11	1.46271e-07	14.5657	4.25064	4.95011	5.24745	5.44541	2.12645	1.7251	2.12486	2.04841
335656	ENSDARG00000035798	gngt1	-2.83004	4.7185	-11.0913	1.33635e-10	1.94811e-07	14.3235	4.61523	5.61483	5.40736	5.89848	2.90301	2.42116	2.3383	2.55463
58085	ENSDARG00000038018	prph2a	-1.62925	6.46959	-10.4682	1.59253e-10	2.1668e-07	14.2143	6.07081	7.07638	6.79267	6.79571	4.87233	5.00629	5.20119	5.13923
572207	ENSDARG00000009637	rcvrn3	-1.63743	8.27736	-10.5026	1.70485e-10	2.17464e-07	14.1543	7.8852	8.73889	8.42421	7.93671	6.47575	6.78506	6.76541	6.40907
566075	ENSDARG00000028173	slc4a2a	1.15636	5.12286	10.3357	1.86197e-10	2.23535e-07	14.0554	5.16029	4.93958	4.90836	5.08173	6.15605	6.22204	6.25449	6.08253
557237	ENSDARG00000041735	tmem237a	-1.81077	3.60023	-10.1805	2.52681e-10	2.86498e-07	13.6029	3.45819	3.90227	4.14007	3.97165	2.31692	1.87523	1.98914	2.04841
559332	ENSDARG00000011671	pde6b	-2.11498	3.67908	-10.0429	3.32069e-10	3.56695e-07	13.2687	2.99272	4.02728	3.91069	4.0849	1.90322	1.61325	1.48439	1.55444
100150046	ENSDARG00000096031	si:ch73-6k14.2	-2.74948	2.89604	-9.74327	6.07046e-10	6.19461e-07	12.2817	2.92536	3.29895	3.11202	3.03186	0.313954	0.454317	0.47764	0.121309
393697	ENSDARG00000005776	guk1b	-1.47579	4.08843	-9.51283	9.72812e-10	9.45434e-07	12.4158	4.53562	4.36169	4.34103	4.69908	3.44373	3.06334	2.87984	2.64258
30435	ENSDARG00000017274	opn1sw2	-1.83459	8.35444	-9.54237	2.26693e-09	2.10299e-06	11.6466	7.79487	8.46904	8.62854	9.16722	6.60778	6.47543	6.7738	6.86432
386613	ENSDARG00000011886	pdca	-1.81806	2.89072	-8.88914	3.6078e-09	3.20137e-06	10.9532	2.52708	3.55006	3.09221	3.04424	1.31205	1.40158	0.999233	1.23111
792319	ENSDARG00000012610	saga	-1.69295	5.45011	-9.01957	3.79792e-09	3.22966e-06	11.1214	5.20067	5.77833	5.75896	5.13551	3.75868	4.04547	3.87569	3.41759
393666	ENSDARG00000111106	arl3l1	-0.996878	3.70825	-8.79398	4.42619e-09	3.61336e-06	10.9428	3.94566	3.78096	3.97227	3.829	2.95531	2.97636	2.94456	2.66022
393719	ENSDARG00000055377	gnb5b	-1.15792	4.72425	-8.71205	5.28314e-09	4.14706e-06	10.7804	4.34271	4.94376	4.56483	4.45262	3.62479	3.47599	3.4397	3.13005
562845	ENSDARG00000070666	rhol	-3.00575	2.19685	-8.66164	6.01705e-09	4.54822e-06	10.079	1.97938	3.08533	3.03403	3.22325	-0.540713	0.309339	-0.670602	0.204911
100148873	ENSDARG00000056080	si:dkey-191g9.5	-0.88166	4.44195	-8.60124	6.72135e-09	4.89914e-06	10.5455	4.27728	4.49393	4.41083	4.30593	3.48457	3.36336	3.54319	3.57206
114457	ENSDARG00000034424	atp1b2b	-1.13591	5.1451	-8.57282	7.15138e-09	5.03284e-06	10.4737	5.16424	5.48679	5.3232	5.24735	4.52009	4.08795	4.12791	3.94083
436668	ENSDARG00000020814	faimb	-2.11138	2.0242	-8.35811	1.14648e-08	7.79952e-06	9.67028	2.20148	2.62596	2.84294	2.29339	0.507148	0.382018	0.294592	0.334604
562414	ENSDARG00000098376	si:ch211-207l14.1	-1.74752	3.45552	-8.31798	1.25304e-08	8.24948e-06	9.88663	3.58138	3.80252	3.72246	2.959	2.11242	1.79902	2.12486	1.02796
560410	ENSDARG00000043141	si:ch211-132f19.7	-1.23407	3.64316	-7.9089	3.13921e-08	2.00213e-05	9.04652	3.68009	3.82573	3.857	4.15245	2.49443	2.51992	2.76793	2.79825
100002904	ENSDARG00000070389	foxf2b	-1.90382	2.54094	-7.88322	3.32795e-08	2.05818e-05	8.84624	3.33986	2.50624	2.47554	2.98097	1.50453	0.786218	0.645393	0.748874
436686	ENSDARG00000037941	syt5a	-1.45626	4.59496	-7.76753	4.39815e-08	2.64005e-05	8.71639	4.25529	4.65545	4.47	4.51327	2.58961	3.07429	3.34122	3.06391
767636	ENSDARG00000037925	rgs9a	-1.82581	5.19206	-7.91877	5.75567e-08	3.35621e-05	8.49138	4.87003	5.47481	5.26785	5.02542	3.39682	3.15263	3.61232	3.17237
393688	ENSDARG00000027424	slc25a3a	-1.01493	4.92292	-7.59592	6.43394e-08	3.51998e-05	8.31728	4.58597	5.25269	4.94285	4.96519	3.74056	3.95317	4.09306	3.9005
407681	ENSDARG00000017195	foxf2a	-1.63928	3.46056	-7.59202	6.55394e-08	3.51998e-05	8.3323	4.29202	3.97307	3.5612	3.43716	2.78164	2.09905	2.42593	1.39025
567026	ENSDARG00000022503	pkd2l1	-1.46608	2.5865	-7.59055	6.51427e-08	3.51998e-05	8.28522	3.04017	3.00753	2.58767	2.89523	1.6167	1.8241	0.804159	1.42243
436716	ENSDARG00000044861	opn1lw2	-1.97394	9.29935	-8.034	8.36566e-08	4.37782e-05	8.11157	9.28039	9.28964	9.56705	10.5649	7.91991	7.53027	7.58822	7.76781
335716	ENSDARG00000043820	nme2a	-1.41705	3.24717	-7.46933	8.63202e-08	4.40427e-05	8.06211	3.22689	3.91753	3.42304	3.20842	1.65902	2.3415	2.32721	1.77674
566223	ENSDARG00000068096	atf5a	0.715944	5.7135	7.45621	8.90002e-08	4.43026e-05	7.94567	5.57672	5.73674	5.5534	5.55998	5.95143	6.43357	6.47473	6.43117
571000	ENSDARG00000069726	glis3	1.45602	3.02615	7.3858	1.04914e-07	5.09808e-05	7.87724	2.44206	2.39131	2.45915	2.959	3.86087	4.08301	4.171	3.95746
449656	ENSDARG00000012981	osbpl7	-0.7759	5.74336	-7.36393	1.10427e-07	5.24118e-05	7.75053	5.37281	5.83849	5.69506	5.44822	4.89276	5.0307	4.72997	4.59617
393692	ENSDARG00000015404	arl3l2	-1.58384	2.51627	-7.33151	1.19154e-07	5.47654e-05	7.66378	2.00572	2.74829	2.66909	2.76991	1.42228	0.682033	0.855268	0.899662
393767	ENSDARG00000019752	rom1a	-2.01325	4.96442	-7.68507	1.20753e-07	5.47654e-05	7.79002	4.61195	5.21462	5.18928	5.50673	2.96731	3.24401	3.12739	3.13005
108180196		LOC108180196	-2.03443	2.74981	-7.32724	1.25264e-07	5.55763e-05	7.64968	2.54536	3.28938	3.14072	3.41804	0.186283	1.23832	1.05165	1.78993
797096	ENSDARG00000079031	si:ch211-22d5.2	-1.85129	1.86038	-7.27446	1.3626e-07	5.85219e-05	7.34105	1.75729	2.42454	1.81225	1.53751	0.186283	-0.0138414	0.131384	-0.174459
100000094	ENSDARG00000105882	lbhl	-0.977528	4.45221	-7.27019	1.37638e-07	5.85219e-05	7.59065	4.20331	4.57613	4.26071	4.52766	3.27899	3.29571	3.59989	3.48471
140424	ENSDARG00000025504	gucy2f	-2.19023	2.49891	-7.23457	1.49698e-07	6.23509e-05	7.39441	1.8579	3.08533	2.6413	3.10473	0.246791	0.51708	0.955083	0.204911
30503	ENSDARG00000097008	opn1mw1	-1.95289	9.18443	-7.74359	1.56554e-07	6.39023e-05	7.4915	8.70885	9.254	9.42419	10.1815	7.35372	7.25202	7.34344	7.80812
574006	ENSDARG00000105218	ompa	-1.13581	3.03222	-7.14856	1.83478e-07	7.34237e-05	7.33857	2.94028	3.30391	3.30229	3.31846	1.99029	2.39627	2.1999	1.72774
100294690	ENSDARG00000076321	col28a2a	1.47047	4.68421	7.35016	1.92612e-07	7.55966e-05	7.25337	5.02164	4.25981	4.65822	4.56837	6.36057	5.99598	6.19927	5.83253
110437892	ENSDARG00000106745	LOC110437892	-2.1169	2.6205	-7.13739	2.01102e-07	7.74395e-05	7.18086	2.37293	3.65149	2.9349	2.7967	0.246791	0.786218	1.61341	0.641708
140431	ENSDARG00000013393	guca1b	-3.27581	0.501489	-6.97272	2.78934e-07	0.000103505	5.71668	0.150344	1.40019	0.580635	1.18833	-0.857728	-1.67601	-3.37668	-3.87019
554700	ENSDARG00000101984	pde6gb	-1.05044	5.446	-6.97947	2.74462e-07	0.000103505	6.84876	5.35069	5.78675	5.7434	6.12107	5.04095	4.45775	4.53966	4.76299
140426	ENSDARG00000026820	gucy2d	-1.33989	6.33674	-7.11738	3.01628e-07	0.000106692	6.78931	6.21439	6.72596	6.33886	6.07231	5.06468	5.05098	5.05795	4.81734
564152	ENSDARG00000058803	grk1a	-2.50639	3.2831	-7.20188	2.96139e-07	0.000106692	6.89735	3.1277	4.13632	3.91069	3.76092	1.14366	1.44255	1.41844	0.899662
565641	ENSDARG00000100139	si:ch211-113d22.2	-1.55424	3.46498	-6.94887	3.03207e-07	0.000106692	6.85792	3.29601	3.74636	3.69075	3.93701	2.02418	2.27718	1.96729	2.18473
100004357	ENSDARG00000040274	scamp5b	-0.943873	5.08708	-6.9302	3.08849e-07	0.000106836	6.77271	4.44928	4.97501	4.77308	5.11417	3.98626	3.90607	3.79544	3.84817
352930	ENSDARG00000101244	gli1	-0.807767	4.57749	-6.89748	3.34082e-07	0.000113638	6.69546	4.9138	4.7323	4.56483	4.73167	4.07174	3.7626	3.79059	4.08931
335530		wu:fj19g03	-1.27143	6.21749	-6.90004	4.75394e-07	0.000156489	6.33082	5.63574	6.55308	6.54909	6.54545	4.60122	5.13524	5.1606	5.30169
557913	ENSDARG00000093600	omd	-1.53666	1.44025	-6.75532	4.70665e-07	0.000156489	6.30323	1.62116	1.98742	1.94992	2.22138	0.246791	0.631008	0.704158	0.0427121
393989	ENSDARG00000026926	rom1b	-2.23663	4.49396	-7.09853	5.09882e-07	0.000161846	6.41477	4.04957	5.0763	4.97187	5.0398	2.33759	2.7493	2.89435	2.20335
562466	ENSDARG00000101368	LOC562466	-1.73917	4.12039	-6.89509	5.00088e-07	0.000161846	6.39609	4.17999	4.43941	4.24295	4.00233	2.86797	2.09905	2.69495	2.2458
564815	ENSDARG00000005518	slc5a9	0.842127	2.70986	6.71778	5.15459e-07	0.000161846	6.34013	2.50902	2.64125	2.28232	2.49797	3.37165	3.5812	3.24378	3.10071
767737	ENSDARG00000101919	foxj1a	0.944978	2.85325	6.69965	5.38635e-07	0.000166561	6.29375	2.81988	2.49036	2.20312	2.72226	3.5091	3.32447	3.57363	3.61014
30295	ENSDARG00000002193	rho	-2.71755	10.8229	-7.35902	5.64547e-07	0.000166983	6.25948	10.5056	11.6283	11.423	11.6931	8.26393	8.65056	8.71948	8.74595
572249	ENSDARG00000012125	cnga1b	-2.36351	2.34007	-6.74669	5.5561e-07	0.000166983	6.17515	1.9334	3.09567	2.76293	2.7967	0.631739	0.631008	-0.396911	0.270883
100007763	ENSDARG00000070810	ccka	-1.03814	3.00361	-6.68184	5.62432e-07	0.000166983	6.25924	2.92536	3.55763	3.44534	3.37053	2.1696	2.46897	2.18623	2.3221
567396	ENSDARG00000017193	cnn1a	-3.39672	-0.0791906	-6.65283	6.03507e-07	0.000175957	5.09011	-0.129462	0.479933	1.20553	0.436541	-5.02268	-2.47999	-1.29714	-2.79694
557708	ENSDARG00000021913	si:ch211-199m3.4	0.955631	1.76789	6.60988	6.70034e-07	0.000192602	6.0829	1.42419	1.47041	1.56728	1.3596	2.3917	2.33595	2.52271	2.39358
30721	ENSDARG00000002779	pdx1	-1.04641	2.90151	-6.57752	7.25057e-07	0.000205523	6.02003	2.52708	3.09567	3.12041	2.85748	1.67834	1.94825	1.71991	2.07246
793796		scg2a	-0.759695	5.27745	-6.52433	8.257e-07	0.000230845	5.7534	5.31004	5.8015	5.50123	5.75548	4.63907	4.93344	4.85538	4.90201
798311	ENSDARG00000057263	zgc:173729	-2.67058	1.55803	-6.45327	9.82787e-07	0.00027105	5.31467	0.483294	2.16083	1.89725	1.64819	-0.803683	-0.770076	-1.64904	-1.26878
100003046	ENSDARG00000005332	lipib	2.33541	1.76733	6.64764	1.10381e-06	0.000300369	5.664	1.28351	1.29762	0.74174	2.24313	2.71525	4.04932	4.24831	3.89217
100537109	ENSDARG00000074285	si:ch73-335m24.2	-1.10047	2.49464	-6.36095	1.23334e-06	0.0003312	5.51225	2.66462	2.8981	3.09221	2.83211	1.85397	1.58184	2.02926	1.61768
550442	ENSDARG00000056141	coq10b	-0.652615	4.70309	-6.26135	1.57743e-06	0.000408449	5.14743	4.7646	5.04298	4.91858	4.7991	4.38665	4.09949	4.32161	4.10688
558299	ENSDARG00000041431	slc24a1	-1.88871	1.70494	-6.26522	1.56237e-06	0.000408449	5.20701	1.97938	2.00811	2.24385	2.39057	0.439818	0.891087	-0.214015	-0.0592385
100538266		LOC100538266	-1.4208	3.94136	-6.33688	1.58104e-06	0.000408449	5.25001	3.82385	4.54852	4.20185	3.97479	2.72256	2.92247	2.67456	2.54515
399646	ENSDARG00000071498	fhl1a	-0.737923	4.22046	-6.24366	1.64807e-06	0.000420444	5.13748	4.18507	4.59041	4.52455	4.46156	3.53633	3.58716	3.97227	3.71458
30181	ENSDARG00000055026	ptch2	-0.81483	6.13904	-6.2062	1.80851e-06	0.000455678	4.95278	6.6356	6.07402	6.36742	6.15862	5.64322	5.25182	5.65089	5.43037
405817	ENSDARG00000010231	ppm1na	-2.65987	2.91865	-6.31043	2.12513e-06	0.000523668	4.96509	1.88129	3.4855	3.57883	2.60421	0.123732	0.309339	0.356194	0.121309
564474	ENSDARG00000032465	slc1a8b	-2.91061	1.75125	-6.19854	2.12967e-06	0.000523668	4.69094	1.02582	2.55402	2.30144	1.42419	-1.07022	-1.67601	-1.09458	-0.478851
566120	ENSDARG00000020602	grk7a	-2.26822	6.19365	-6.49731	2.65935e-06	0.000646127	4.76525	6.09807	6.56916	6.41442	5.2994	4.20185	3.70844	4.17685	3.21556
323107	ENSDARG00000005423	pgam1a	-0.700853	5.95961	-5.97594	3.2112e-06	0.000755018	4.39167	5.51992	6.17244	6.03765	5.8803	5.16789	5.20793	5.36813	5.06228
386628	ENSDARG00000040944	ntd5	0.916803	4.53462	5.97503	3.21851e-06	0.000755018	4.41896	4.01988	4.53562	4.54347	4.8974	5.11889	5.18155	5.59983	5.76433
100001558	ENSDARG00000029898	cnga1a	-1.66744	2.35181	-5.98129	3.1684e-06	0.000755018	4.59983	1.5642	2.61083	2.84294	2.72226	1.27126	0.51708	0.752595	0.526581
777641	ENSDARG00000038574	scg2b	-0.664312	7.28116	-5.93029	3.60053e-06	0.000835037	4.25371	7.39036	7.88444	7.56574	7.63834	6.77225	7.17294	7.04957	6.82686
555251	ENSDARG00000011862	inaa	-1.41239	4.15952	-6.03136	3.64784e-06	0.000836504	4.43632	3.58911	4.26551	4.47314	4.64597	2.47625	2.56314	3.16689	3.12075
768157	ENSDARG00000059978	cplx4a	-0.613526	5.66592	-5.91208	3.76891e-06	0.000854664	4.24497	5.54879	5.57732	5.54215	5.5104	4.94949	4.94085	5.04179	4.79147
566845	ENSDARG00000091260	mylk4a	-0.689312	5.9022	-5.88843	3.99963e-06	0.000897017	4.16829	6.11742	6.28223	5.91636	5.94502	5.35934	5.34192	5.56165	5.24046
335916	ENSDARG00000043531	jun	0.695895	6.72546	5.85865	4.31057e-06	0.000952047	4.07747	6.32769	6.86861	6.62599	6.59248	6.96916	7.26754	7.48441	7.47743
557783	ENSDARG00000017579	si:ch211-195b15.7	-2.03252	0.825769	-5.85185	4.38495e-06	0.000952047	3.96452	0.23802	1.17517	1.31572	0.562624	-1.07022	-0.947696	-2.20525	-0.603747
559209	ENSDARG00000014840	prph2b	-1.78565	6.9106	-6.21976	4.35381e-06	0.000952047	4.20246	6.31149	7.36297	7.38785	7.26994	4.99995	5.27414	5.61114	5.30421
30459	ENSDARG00000111860	exorh	-1.03974	2.50329	-5.84639	4.4456e-06	0.000955055	4.29364	2.77992	2.15129	2.10307	2.83211	1.67834	1.15603	1.41844	1.45463
393704	ENSDARG00000075058	gabra6a	-1.03531	3.86264	-5.80103	4.98377e-06	0.00105952	4.11652	3.66748	3.72171	3.9353	3.76092	2.69102	2.65033	3.00122	2.59898
562475	ENSDARG00000042172	c7a	1.0555	3.62954	5.79345	5.10038e-06	0.00107313	4.04899	3.50152	3.28938	3.15134	3.23276	4.38665	3.85074	4.52753	4.63631
436672	ENSDARG00000010555	pdha1b	-1.9602	1.10939	-5.7812	5.23931e-06	0.00109111	3.94253	0.869427	1.25899	1.27515	1.56913	-0.11835	-0.653239	-0.51267	-1.59818
100002108	ENSDARG00000036227	npvf	-1.28008	1.69937	-5.76559	5.4498e-06	0.00112349	4.09872	2.8324	3.1705	2.30144	2.67609	1.64633	1.64224	1.66515	0.899662
568717	ENSDARG00000089063	lactbl1a	-0.840579	3.46808	-5.75963	5.53233e-06	0.00112909	4.01514	3.58138	3.79632	3.64919	3.5294	3.03157	2.7493	2.70896	2.70452
100150428	ENSDARG00000023886	cacna2d4b	-0.762232	4.15885	-5.74915	5.68068e-06	0.00114789	3.93309	4.08887	4.21227	4.09813	4.73535	3.53633	3.6383	3.30092	3.61014
335229	ENSDARG00000096888	serpinb1l4	-3.08675	1.7922	-5.80311	6.21521e-06	0.00123152	3.71103	0.275923	2.41588	2.31148	1.92888	-0.987116	-0.594095	-1.41519	-2.4338
100002387		mgarp	-1.09896	3.50567	-5.71656	6.16834e-06	0.00123152	3.92332	3.50152	3.8769	3.45887	3.66401	2.74078	2.69145	2.22709	2.44672
559407	ENSDARG00000028899	tekt4	0.909824	1.40089	5.67785	6.80295e-06	0.00129695	3.89134	1.15962	1.43315	1.0316	1.18833	2.3917	2.16648	1.80279	2.09408
562834	ENSDARG00000071173	slc12a10.2	1.04913	4.61032	5.72917	6.84962e-06	0.00129695	3.71092	3.86796	4.32165	3.88626	4.54369	4.7793	5.19998	5.30196	5.53687
568018	ENSDARG00000076055	rpgrip1	-0.920509	3.65776	-5.67436	6.86319e-06	0.00129695	3.79055	3.97688	3.98913	3.90386	3.59876	3.53633	2.69145	2.94456	2.61267
100332846	ENSDARG00000078399	acsl2	0.570418	3.76969	5.68163	6.7381e-06	0.00129695	3.764	3.75741	3.56435	3.51378	3.62535	4.25415	4.14136	4.00222	4.34668
100537321		LOC100537321	-1.26864	2.92918	-5.6825	6.72328e-06	0.00129695	3.87535	2.74899	3.47638	3.15134	3.57484	1.73877	1.70196	2.45877	1.97843
791186	ENSDARG00000070229	zgc:158258	-1.28136	3.10566	-5.66307	7.06224e-06	0.0013103	3.83678	2.52708	3.4855	3.23217	3.15143	1.46442	2.0506	2.09924	1.65299
793096	ENSDARG00000101595	tgm1l2	-3.86145	-0.4386	-5.71452	7.0281e-06	0.0013103	3.04221	-1.93584	-0.81135	0.0978678	-0.137685	-5.02268	-3.17005	-5.02268	-5.02268
30735	ENSDARG00000059163	rbp3	-2.17538	6.73312	-6.06659	7.21511e-06	0.00132661	3.74419	5.74975	7.24372	7.19022	7.08086	3.89209	4.79564	4.95191	4.92456
393862	ENSDARG00000042387	zgc:77752	-1.27343	1.81411	-5.64689	7.35769e-06	0.00134074	3.80504	1.52947	2.35675	2.08138	1.81601	0.689419	0.891087	0.704158	0.402983
558742	ENSDARG00000040920	si:dkey-49n23.1	0.4248	5.03412	5.64273	7.4358e-06	0.00134298	3.56694	5.16029	5.02572	5.07141	5.11417	5.48662	5.49201	5.54627	5.54579
110437775	ENSDARG00000102558	LOC110437775	-3.52545	6.46131	-6.11426	7.66704e-06	0.0013726	3.77329	6.28242	8.02522	7.81213	5.20806	3.6115	3.10118	3.75242	2.75508
386614	ENSDARG00000017634	pdcb	-0.893929	6.07567	-5.63056	8.01929e-06	0.00141561	3.49559	5.71036	6.48021	6.09893	5.41537	5.00565	5.13524	5.1467	4.84078
797069	ENSDARG00000037487	march1	-0.9146	3.06173	-5.61162	8.04602e-06	0.00141561	3.69294	2.74899	3.29255	3.13586	3.37404	2.22623	2.4114	2.01936	2.23599
563453	ENSDARG00000060439	clcn2c	0.998517	4.40141	5.60946	8.49912e-06	0.00148255	3.50879	3.47937	4.12743	3.64919	4.20891	4.55233	4.81104	4.96289	5.13536
619268	ENSDARG00000038378	sagb	-1.89306	4.0345	-5.79205	9.64397e-06	0.001668	3.54141	3.68835	5.06176	4.8131	4.55938	2.47625	2.59088	2.80875	2.67631
324283	ENSDARG00000022295	hnf1bb	0.794699	3.33471	5.50009	1.06818e-05	0.00180169	3.35536	3.00317	2.652	3.18151	3.27046	3.57266	3.7438	3.89176	4.07689
570052	ENSDARG00000071251	ppp1r18	-0.956014	3.79153	-5.50039	1.06737e-05	0.00180169	3.35336	3.722	4.06147	4.26515	3.77156	2.86797	2.84347	3.24378	3.0418
795490	ENSDARG00000046014	kcna6a	-1.39082	1.81966	-5.50298	1.06038e-05	0.00180169	3.4683	2.15963	1.97022	1.83121	2.3269	0.90624	1.15603	0.131384	0.526581
100537416		mef2ab	-0.739013	3.92187	-5.4915	1.09181e-05	0.00182645	3.32996	4.10534	3.70297	3.89802	3.63233	3.35529	3.12943	2.97955	2.91608
678611	ENSDARG00000044976	krt93	-4.27752	0.951895	-5.64823	1.11423e-05	0.00184881	2.93714	0.150344	2.26527	1.78827	2.24313	-1.3169	-3.17005	-3.37668	-2.79694
555921	ENSDARG00000038862	kcnb2	-1.07967	3.94502	-5.48489	1.13566e-05	0.00185421	3.29322	3.93556	4.2337	4.00797	4.0849	3.34706	3.20427	2.81886	2.56848
101886793	ENSDARG00000104823	znf648	0.516182	5.48823	5.47684	1.13334e-05	0.00185421	3.14627	5.03713	5.19195	5.05142	5.25516	5.50941	5.87816	5.5733	5.6394
562935	ENSDARG00000037403	si:dkey-4p15.3	-1.00657	2.44735	-5.46015	1.18255e-05	0.00191544	3.34586	2.37293	3.08533	2.97959	2.93739	1.50453	1.99578	1.69063	2.16358
559131		LOC559131	-1.90721	3.26367	-5.58719	1.22376e-05	0.0019666	3.3629	3.15003	3.4408	3.22246	3.53872	1.50453	1.55139	1.34316	1.3222
568211	ENSDARG00000068242	cngb1a	-1.37081	4.6495	-5.60958	1.23789e-05	0.00197376	3.19789	4.56369	4.89052	5.25059	5.49128	3.19509	3.62205	3.77931	4.11927
407643		LOC407643	-0.557698	5.25512	-5.4324	1.26922e-05	0.00200803	3.06702	4.79055	5.27353	5.24601	5.11328	4.46184	4.50755	4.59933	4.62476
557637	ENSDARG00000045669	si:dkey-39a18.1	1.40552	1.13418	5.42371	1.29764e-05	0.00203719	3.23582	0.645393	-0.681537	-0.0748216	0.211021	1.85397	1.44255	1.34316	1.07114
100037333	ENSDARG00000079699	zgc:162612	-0.782907	2.89254	-5.39613	1.39224e-05	0.00216903	3.15176	3.28782	3.29895	3.02243	3.16345	2.69102	2.27718	2.36905	2.30439
566607	ENSDARG00000089418	si:dkey-164f24.2	-0.787657	5.99335	-5.38053	1.44882e-05	0.00224007	2.89496	5.56824	6.42148	6.18679	6.0783	4.90316	5.55565	5.3846	5.26022
559232		si:ch73-167i17.6	-0.937219	5.60883	-5.40054	1.4902e-05	0.00226966	2.92265	5.25296	5.42462	5.57345	5.04621	4.62019	4.23741	4.56977	4.11927
768159	ENSDARG00000016623	si:ch211-195b13.1	-0.852857	6.63957	-5.3977	1.48057e-05	0.00226966	2.87114	6.09946	6.97261	6.82436	6.68855	5.48218	6.0059	5.88869	5.79665
562763	ENSDARG00000055253	slc12a10.3	0.997344	2.03661	5.34738	1.5768e-05	0.00238377	3.06136	1.6581	2.07752	1.66242	2.43275	2.45171	3.01133	3.14916	3.21049
335654	ENSDARG00000044526	camk1ga	-2.77759	4.34068	-5.68615	1.6367e-05	0.00245613	3.09723	3.65149	5.55851	4.91286	5.1698	1.31205	2.42116	2.18623	2.26497
567242	ENSDARG00000070726	cnga3a	-1.44609	4.8658	-5.47058	1.79949e-05	0.00266129	2.85717	5.01378	4.79826	4.85869	4.67562	3.83633	3.27094	3.35164	3.10071
569792	ENSDARG00000098392	si:ch73-28h20.1	-1.16073	3.71783	-5.33633	1.79716e-05	0.00266129	2.86795	3.90461	4.21827	4.20427	3.65149	2.69102	2.87963	3.17681	2.58537
799461	ENSDARG00000059987	dnah12	0.625475	2.63376	5.29089	1.82181e-05	0.00267492	2.89942	2.14082	2.44206	2.50359	2.42415	2.84413	3.08528	3.11448	2.96744
100170806	ENSDARG00000061101	snx19a	-0.867588	2.27138	-5.28567	1.84632e-05	0.00269154	2.94143	2.7339	2.17313	2.24385	2.39057	1.6167	1.27126	1.66515	1.51806
436735	ENSDARG00000089245	dusp23b	-0.619871	4.02317	-5.27385	1.90303e-05	0.00275266	2.75201	4.14218	4.34387	4.05031	4.00943	3.50131	3.43704	3.74563	3.38217
560648	ENSDARG00000070972	si:ch211-81a5.8	1.64368	3.16914	5.43599	1.91522e-05	0.00275266	2.87577	2.85772	3.10813	1.72907	1.91909	4.00862	4.12017	4.06567	4.00244
101886200		frmpd1	-0.953656	5.18631	-5.28911	1.99273e-05	0.00284403	2.65735	4.5973	5.31433	5.19287	5.15983	4.08376	4.14594	4.13674	4.08327
558395	ENSDARG00000078041	xpo1a	0.412099	6.1393	5.24679	2.03957e-05	0.00289066	2.54107	6.1975	6.18721	6.09099	6.02985	6.66455	6.44393	6.44591	6.59968
393492	ENSDARG00000111701	lbh	-0.872139	2.49037	-5.23892	2.08106e-05	0.00292913	2.80164	2.80753	3.11994	2.80611	2.40894	1.8791	1.97181	2.24494	1.55444
550420	ENSDARG00000013787	gucy1a1	-0.567656	4.11093	-5.22163	2.17533e-05	0.00299975	2.61731	3.90461	4.34387	4.25017	4.08102	3.38818	3.72973	3.6274	3.56364
571843	ENSDARG00000074119	frmpd2	-1.2717	2.76381	-5.2228	2.16884e-05	0.00299975	2.79708	2.14082	2.86422	2.47554	2.35781	0.797892	1.51313	1.4527	0.984727
797363	ENSDARG00000062606	si:dkey-26i13.8	-0.988099	3.0522	-5.22272	2.16925e-05	0.00299975	2.74288	2.76368	3.34934	3.46266	2.7967	2.33759	1.94825	2.20618	1.92743
360145	ENSDARG00000024789	mxc	1.71696	0.560092	5.19329	2.33923e-05	0.00320412	2.67342	-0.974133	-0.535228	0.158998	-0.137685	2.19195	1.30149	1.34316	0.526581
563472	ENSDARG00000035861	si:rp71-39b20.4	-1.64343	3.20123	-5.2673	2.40277e-05	0.00326921	2.70656	3.0611	3.56435	3.19022	2.64733	1.53247	1.7251	1.30978	1.3222
393572	ENSDARG00000010300	traf3ip1	-0.826266	2.89833	-5.16715	2.50142e-05	0.0033809	2.62058	3.02593	2.62596	2.80611	2.78242	2.35526	1.87523	1.61341	2.09408
100148522	ENSDARG00000055642	si:ch211-217a12.1	-0.955644	3.10468	-5.16081	2.54247e-05	0.00341376	2.5253	3.55964	3.70853	4.09813	3.65149	2.66027	2.71807	3.43098	2.37839
100001116	ENSDARG00000019686	fgl2b	-1.04942	1.90231	-5.15557	2.57686e-05	0.00343733	2.64117	1.97938	1.98742	2.41001	1.94351	0.689419	1.30149	1.18245	0.944196
565483	ENSDARG00000078917	zgc:195245	-2.13682	0.0412426	-5.14853	2.62386e-05	0.00347729	2.35663	0.054376	0.656659	0.692544	0.612708	-1.07022	-1.38379	-1.29714	-2.79694
566423	ENSDARG00000075714	si:dkey-27p23.3	1.19326	0.661483	5.13649	2.70614e-05	0.00355078	2.57314	0.23802	0.166724	-0.480856	0.562624	1.31205	0.985616	1.48439	1.48268
110439059		LOC110439059	2.67877	-0.0357475	5.13535	2.7141e-05	0.00355078	1.78866	-5.02268	-5.02268	-5.02268	-3.93518	-1.86261	-1.67601	-3.37668	-1.36252
100000781	ENSDARG00000096762	si:dkey-61p9.11	2.55819	0.350684	5.26311	2.81104e-05	0.00365418	2.58402	0.45304	-0.387592	-0.696753	0.436541	1.8791	2.46897	2.3383	3.36151
100334439		LOC100334439	-0.973485	2.37766	-5.11269	2.87667e-05	0.00371582	2.51054	2.15963	2.74829	2.69296	2.7967	1.14366	1.70196	1.64018	2.02386
567724	ENSDARG00000031243	snai3	-1.32274	0.638119	-5.0918	3.03521e-05	0.00389595	2.43625	0.869427	1.36768	1.0316	0.916199	-0.0345476	-0.499352	0.131384	-0.706359
393802	ENSDARG00000008788	camk1gb	-1.6092	4.99984	-5.31531	3.10903e-05	0.00396576	2.311	4.3803	5.74793	5.46214	5.9667	3.2611	4.00222	3.87794	3.97994
373099	ENSDARG00000030758	guca1c	-2.9233	3.77414	-5.36362	3.14279e-05	0.00397021	2.5187	3.6953	4.94376	4.35504	3.20418	0.797892	1.27126	1.58155	0.852958
450023	ENSDARG00000014059	cldn5b	0.618535	3.334	5.07717	3.15142e-05	0.00397021	2.28237	3.3509	3.05135	3.27886	3.38695	3.89689	3.51275	4.04465	4.08931
393939	ENSDARG00000007823	atf3	1.23896	4.20395	5.20871	3.29931e-05	0.00413102	2.19944	3.86256	4.87413	3.63551	4.22611	5.00203	5.0954	5.50139	5.96229
566599		si:ch211-117m20.4	-1.558	1.96205	-5.04403	3.43159e-05	0.00427045	2.3731	2.09752	1.76907	1.99907	1.63361	0.439818	0.231441	-0.039547	0.641708
100048921	ENSDARG00000018566	flnca	0.79809	6.21106	5.05329	3.55884e-05	0.00440196	1.99872	6.20277	5.83317	6.55814	6.23197	6.8871	6.93965	7.17077	7.0206
100330159		LOC100330159	1.38632	0.36744	5.02387	3.6142e-05	0.00444351	2.29027	0.45304	-0.81135	-0.336405	-0.137685	1.38522	1.11035	1.14068	1.07114
393845	ENSDARG00000100397	pde6c	-1.57639	7.77205	-5.26778	3.81045e-05	0.00465674	2.03056	7.30607	8.23593	7.93308	6.96759	5.92497	6.21116	6.3119	5.68877
558007	ENSDARG00000061921	gltpa	-0.695411	3.08565	-4.98804	3.96311e-05	0.00481448	2.11992	2.89403	3.47638	3.4364	3.51412	2.31692	2.80268	2.60823	2.81303
407712	ENSDARG00000057239	tph2	-0.698491	2.00713	-4.98287	4.01614e-05	0.00485003	2.20908	1.9334	2.15129	2.35781	2.31047	1.64633	1.47976	1.55342	1.27459
100148315	ENSDARG00000068888	klhl41a	-0.512452	3.70844	-4.97481	4.10032e-05	0.00492255	2.01307	3.67634	3.97675	4.06978	4.06298	3.55256	3.31756	3.46835	3.39726
335616	ENSDARG00000070480	agr2	-0.673701	5.77929	-4.94899	4.38198e-05	0.0052299	1.80044	5.60032	6.32029	6.24658	5.84231	5.24023	5.52177	5.31858	5.23362
432387	ENSDARG00000014098	pkd2	0.517872	4.4396	4.94673	4.40758e-05	0.0052299	1.85268	4.39618	4.2337	4.56483	4.39088	4.74224	4.8239	4.97344	5.11791
557997	ENSDARG00000005716	olfml2ba	-0.752807	4.01109	-4.9442	4.43642e-05	0.00523369	1.92229	4.32967	3.87098	4.18761	4.51327	3.8544	3.48583	3.22133	3.32554
570928	ENSDARG00000058873	ptpdc1b	-0.743713	3.35753	-4.94195	4.46221e-05	0.00523387	1.98649	3.03244	3.61192	3.7482	3.75641	2.76238	2.65033	3.01875	2.74149
393442	ENSDARG00000013293	crispld1b	-0.564066	4.37125	-4.90546	4.90171e-05	0.00568404	1.79359	4.09396	4.39912	4.50817	4.72784	3.81643	3.85797	3.94907	3.84817
557648	ENSDARG00000018530	mapkapk2b	-1.04915	1.09975	-4.90735	4.8779e-05	0.00568404	2.04634	1.46434	1.52973	1.53478	1.09887	0.57296	0.231441	0.294592	0.334604
572518	ENSDARG00000078425	oat	-0.79145	5.13005	-4.89716	5.064e-05	0.00583905	1.70483	4.90836	5.59515	5.49728	5.02206	4.15483	4.63313	4.7012	4.36706
447925	ENSDARG00000041115	cnfn	-1.36653	2.71299	-4.93036	5.15241e-05	0.00590761	1.95137	1.95347	3.33022	3.52082	3.56881	1.42228	1.67617	1.71991	2.09408
58118	ENSDARG00000018817	bdnf	-0.760274	4.01836	-4.87478	5.30484e-05	0.00603286	1.74551	3.74386	4.69027	4.11528	4.44406	3.45211	3.61557	3.33114	3.55596
792024	ENSDARG00000094466	si:ch73-199e17.1	-0.741476	5.4796	-4.87361	5.32077e-05	0.00603286	1.63307	5.10901	5.66621	5.68673	5.70417	4.76954	4.86499	5.00712	4.55647
436678	ENSDARG00000056511	arr3a	-1.54733	8.82463	-5.12102	5.41061e-05	0.00608809	1.67384	8.79216	9.6503	9.16722	7.6092	7.51856	7.5335	7.38188	6.5953
100537549		LOC100537549	-1.26898	1.88906	-4.86579	5.42914e-05	0.00608809	1.95144	1.83401	1.33352	2.10307	2.04773	0.439818	0.382018	0.47764	0.944196
447866	ENSDARG00000036028	arrdc3b	0.876995	6.66359	4.90649	5.81748e-05	0.00648792	1.53126	6.37888	6.62465	6.22024	6.73603	7.00804	7.25699	7.17347	8.02993
100001008	ENSDARG00000067781	urp2	-1.18083	0.823436	-4.83356	5.89923e-05	0.00654334	1.86628	1.80833	1.47041	0.835383	1.09887	0.631739	-0.387592	0.131384	0.121309
447879	ENSDARG00000067848	nmrk2	-0.780531	5.27374	-4.84313	5.93224e-05	0.00654439	1.53207	5.19562	5.85642	5.65467	5.51992	4.47714	5.21649	4.88362	4.52457
558320	ENSDARG00000089742	fam161a	-0.667526	3.57846	-4.82682	6.00251e-05	0.00658424	1.67376	3.85269	3.7891	3.76345	3.48583	3.27899	2.86893	3.02251	3.05231
100034563	ENSDARG00000071662	si:rp71-36a1.3	0.778014	1.64789	4.82486	6.03289e-05	0.00658424	1.73878	2.70635	2.17313	2.00804	2.54343	2.90301	2.91608	3.14916	3.58011
393758		pde6ha	-3.7096	4.95214	-5.14829	6.08043e-05	0.00660082	1.83769	5.2136	6.85043	6.54713	3.97973	2.34625	1.88625	2.2554	1.25537
100330213	ENSDARG00000073963	si:ch211-258f14.2	0.669801	2.10565	4.80355	6.37362e-05	0.0068825	1.74102	2.00572	1.98742	1.78827	1.63361	2.67609	2.45025	2.52271	2.44672
393530	ENSDARG00000058799	mybpha	-0.523982	5.27323	-4.78024	6.76828e-05	0.0072702	1.41503	4.88932	5.09832	5.23101	5.27172	4.41591	4.63693	4.8592	4.48055
101886353	ENSDARG00000091660	fgfbp1b	0.673392	3.80972	4.7538	7.24579e-05	0.00774237	1.4434	3.65149	3.62329	3.37448	3.33921	4.17083	4.12589	4.10727	4.28065
334438		si:ch1073-138d10.2	-6.66951	3.54807	-5.03291	7.36086e-05	0.00780111	1.48879	2.47382	4.70455	4.70915	4.61792	-2.79694	-5.02268	-1.74886	-0.603747
335524	ENSDARG00000042396	odf3b	1.20973	0.0890217	4.74683	7.3772e-05	0.00780111	1.66884	0.577726	0.329414	0.387078	0.436541	2.02418	1.7251	1.58155	1.23111
436974	ENSDARG00000035163	tmem136b	-1.5496	0.270946	-4.72572	7.78991e-05	0.00816159	1.53687	0.311756	0.548354	0.580635	1.05522	0.0515867	-2.11563	-0.670602	-0.964173
678653	ENSDARG00000044362	unc119b	-0.594771	5.75524	-4.72531	7.79808e-05	0.00816159	1.23603	5.74207	6.22514	5.8962	5.54919	5.38522	5.3357	5.24966	5.06228
562687	ENSDARG00000009466	rgs9bp	-1.35283	0.415255	-4.71434	8.0218e-05	0.0083105	1.52949	0.054376	0.858506	0.835383	0.81311	-0.857728	-0.653239	-0.51267	-0.828451
100002993	ENSDARG00000058048	ugt5e1	-0.454388	3.12611	-4.71566	7.99468e-05	0.0083105	1.41344	3.42033	3.34934	3.53806	3.40753	2.93059	2.96409	3.00122	3.00143
445070	ENSDARG00000042357	cldnk	-0.619618	3.08773	-4.69106	8.5183e-05	0.0087794	1.39674	2.85772	3.24574	3.00172	3.38695	2.21695	2.59088	2.63768	2.56848
567911	ENSDARG00000052035	nxnl1	-1.91356	0.974471	-4.71373	8.56045e-05	0.0087794	1.53087	1.06779	1.90322	1.92446	1.78651	-0.20608	-0.290431	-0.51267	0.0427121
572108	ENSDARG00000073814	pax1b	-0.865251	2.18104	-4.67522	8.87353e-05	0.00905499	1.44522	2.52708	2.35675	2.49036	2.39057	1.82449	1.36643	1.71991	1.39025
101882236	ENSDARG00000089458	rp1l1a	-0.637346	4.27425	-4.66275	9.16361e-05	0.00930448	1.2023	4.1232	4.31093	4.28677	4.33641	3.84927	3.75645	3.58126	3.31734
570567	ENSDARG00000095649	si:dkey-97a13.12	-3.93965	0.488694	-4.77945	9.27346e-05	0.00936941	1.18715	-0.0405451	2.05544	1.16997	-0.930812	-5.02268	-5.02268	-1.50799	-1.93584
100535278		LOC100535278	-0.938095	6.7006	-4.74012	9.47533e-05	0.00952621	1.07119	5.94414	6.90931	6.94272	7.05773	5.14577	5.82771	6.15736	5.97089
797163	ENSDARG00000074930	si:ch1073-70f20.1	-0.808024	2.2877	-4.64784	9.52275e-05	0.00952696	1.38387	2.24265	2.44206	2.33932	2.34245	1.46442	1.7251	1.52009	1.42243
793448		tgm1l3	-4.6671	3.28983	-4.89261	9.65905e-05	0.00961618	1.44242	1.88129	3.97307	4.01394	4.14212	-1.3169	-1.67601	-0.950595	-0.706359
797246	ENSDARG00000058598	sox18	0.501712	4.02252	4.64007	9.71549e-05	0.00962541	1.12516	4.08342	3.80252	3.91069	3.72927	4.42278	4.34055	4.37049	4.39913
793455	ENSDARG00000086665	si:dkey-175g6.2	-1.24149	4.83508	-4.77833	9.86074e-05	0.00972212	1.13763	4.98934	5.63358	5.17609	5.35653	3.90286	4.35735	3.85927	4.07028
474346	ENSDARG00000104023	mag	-0.590834	5.5578	-4.61194	0.000104468	0.010057	0.952402	5.50839	5.80821	5.83849	5.88853	4.93364	5.3244	5.37092	5.05014
554148	ENSDARG00000011023	pdlim3a	-1.17813	0.889964	-4.61203	0.000104443	0.010057	1.34418	0.760507	1.36768	1.38603	1.18833	-0.402112	-0.194991	0.645393	-0.0592385
555593	ENSDARG00000078522	si:ch211-80h18.1	-0.487689	6.04412	-4.61252	0.000104311	0.010057	0.940398	5.70322	6.28447	6.0469	6.18162	5.39074	5.49544	5.73566	5.64398
557988	ENSDARG00000056764	hydin	0.769217	2.66425	4.61285	0.000104221	0.010057	1.22045	2.26384	1.84841	2.49036	2.52896	3.20434	3.1406	2.92046	2.93679
565828	ENSDARG00000054318	stk33	1.00519	0.528299	4.61847	0.000102721	0.010057	1.36148	0.23802	0.0825719	0.0178053	0.211021	1.42228	1.11035	0.855268	1.18391
494573	ENSDARG00000044629	guca1d	-3.19077	-0.478303	-4.64515	0.000107898	0.0103385	1.01153	-0.470301	0.90685	0.451987	-1.56854	-1.86261	-3.17005	-3.37668	-5.02268
790938	ENSDARG00000055791	zgc:158423	0.615313	4.22585	4.59346	0.000109567	0.0104493	1.00685	3.88104	3.59757	3.82469	4.05965	4.44865	4.36557	4.41033	4.59957
792197	ENSDARG00000002945	bgnb	-0.398667	4.11618	-4.59156	0.000110106	0.0104518	1.01747	4.09396	4.05617	4.38799	4.19288	3.68486	3.75645	3.81379	3.88121
570311	ENSDARG00000076634	capn10	0.442611	2.83129	4.58916	0.000110788	0.0104679	1.11289	3.07167	2.72017	2.84294	2.72226	3.27899	3.27094	3.34122	3.23529
791180	ENSDARG00000075467	shisa3	0.530029	4.81095	4.58486	0.000112025	0.0105361	0.920276	4.79992	4.39912	4.74495	4.44406	5.2236	4.84811	5.44877	4.98636
100384901	ENSDARG00000006220	ugt1a4	-0.830422	3.39659	-4.58106	0.000113129	0.0105911	1.10806	3.033	3.54223	3.63047	3.32229	2.4171	2.50927	2.6881	2.59265
446130	ENSDARG00000056915	si:ch211-237l4.6	-1.65223	0.219436	-4.57167	0.000115901	0.010801	1.17494	0.150344	0.243138	0.74174	1.05522	-0.688632	-1.1516	-1.74886	-0.828451
555705	ENSDARG00000038788	dnai1.2	0.721101	1.60742	4.56442	0.000118089	0.0109549	1.20976	1.24188	1.52973	1.0316	1.01363	2.14682	1.87523	1.96729	1.71297
445475	ENSDARG00000014805	fhl5	-1.14987	3.2165	-4.58977	0.000120455	0.0111239	1.08986	2.49046	3.50159	3.8921	3.5294	2.1696	2.7869	2.22709	1.61768
431735	ENSDARG00000036846	anks4b	-0.697336	4.19802	-4.54231	0.000125017	0.0114799	0.912038	3.76686	4.59188	4.25208	4.10722	3.18088	3.63309	3.64542	3.47002
561475	ENSDARG00000040684	plcd4b	-0.496113	3.92102	-4.54102	0.000125436	0.0114799	0.850673	4.50817	4.64898	4.41624	4.95566	4.13297	3.95317	4.03301	4.42883
436774	ENSDARG00000002230	sypb	-0.341092	6.33246	-4.52822	0.000129643	0.0117787	0.719387	6.20978	6.38732	6.33972	6.28032	5.87742	6.05756	6.03092	5.8867
492493	ENSDARG00000045592	tnni2a.1	-0.921131	4.80608	-4.57906	0.000129855	0.0117787	0.842479	4.1327	5.18928	5.11075	5.12658	3.33868	4.15554	4.32161	4.05865
368671	ENSDARG00000054304	homeza	0.57807	4.2496	4.51784	0.000133162	0.0118826	0.788654	4.36706	3.93589	4.12844	4.13083	4.65765	4.39618	4.65022	5.17367
550575	ENSDARG00000054890	rgra	-0.877942	4.32014	-4.55613	0.000131587	0.0118826	0.830525	4.39241	5.02313	5.21825	4.40655	3.74056	4.31483	3.75641	3.71458
571146	ENSDARG00000054641	tent5ab	-2.03251	2.15611	-4.60932	0.000132952	0.0118826	1.1528	1.8579	2.19213	2.92076	2.55966	0.797892	-0.0835266	0.47764	0.204911
101884203		LOC101884203	1.21517	0.919681	4.51735	0.000133329	0.0118826	1.12136	0.382018	0.548354	0.835383	0.370698	1.82449	1.7753	1.77693	1.61768
555617	ENSDARG00000092730	enam	-0.812695	5.11353	-4.52931	0.000138495	0.0122894	0.740999	4.71574	5.03006	5.27353	5.45139	4.12704	3.87156	4.97978	4.24038
100034471	ENSDARG00000042350	syt1b	-0.8329	1.1007	-4.50005	0.000139413	0.0123172	1.08527	1.42419	1.36768	1.31572	1.01363	0.385566	0.454317	0.47764	0.474006
554055		pcdh2g7	1.86936	1.96194	4.59208	0.000140541	0.0123634	1.08463	0.113408	-0.0308815	1.33307	1.77029	2.6545	2.08296	2.81575	3.10618
768303	ENSDARG00000063522	bbs4	-0.511475	3.13596	-4.48825	0.000143718	0.0125886	0.864666	3.36931	3.20819	3.42757	3.16345	2.98866	2.59088	2.80875	2.73419
751622	ENSDARG00000069828	si:ch211-117n7.7	-0.903328	2.64002	-4.47973	0.00014691	0.0128132	0.942369	2.09752	3.07279	2.70623	2.87045	1.67834	1.87523	1.9258	1.65299
558797	ENSDARG00000074839	impg1b	-1.31431	3.68863	-4.55941	0.000148741	0.0129177	0.887172	3.46694	4.24396	4.00797	2.91876	2.44143	2.01627	2.56833	2.35973
100331822	ENSDARG00000087016	micall1b.2	1.22955	-0.13727	4.47038	0.000150496	0.0130147	1.01135	-0.346174	0.00347077	0.0178053	-0.230058	1.05549	0.786218	1.37804	1.1463
791783	ENSDARG00000043729	plac8.1	-1.82809	5.4063	-4.69527	0.000152588	0.01314	0.746001	4.70047	6.76379	6.2994	5.667	3.20434	4.69864	4.42508	3.78544
559987	ENSDARG00000017720	si:ch211-106h11.1	0.984783	2.42143	4.43846	0.000167554	0.0143681	0.73812	2.81988	2.61083	2.16528	2.22138	3.04344	3.19894	3.58745	3.9356
559590		nfascb	-0.552842	2.94365	-4.42124	0.00017082	0.0145261	0.746159	2.85772	2.96492	3.00172	2.83211	2.57474	2.29929	2.42593	2.14268
100001725	ENSDARG00000061196	emilin2a	-0.417868	5.37783	-4.42129	0.000170795	0.0145261	0.478665	5.2961	5.45356	5.68713	5.48235	5.0954	5.17686	5.03805	4.9362
553232	ENSDARG00000077897	znf296	0.391006	5.13693	4.41888	0.000171861	0.0145539	0.472833	5.11822	5.01624	5.00395	5.12347	5.41706	5.42338	5.47274	5.51282
322228	ENSDARG00000013430	bhmt	0.420161	10.4617	4.4104	0.000175657	0.014814	0.38758	10.2886	10.3181	10.1969	10.4405	10.6881	10.723	10.6881	10.8256
569734	ENSDARG00000052045	ggt5a	-0.499667	4.18414	-4.40834	0.000176592	0.0148315	0.526924	4.69611	4.45901	4.34668	4.61792	4.20977	3.88555	3.98436	4.04201
678627	ENSDARG00000009267	zgc:136439	-0.753886	2.50886	-4.40467	0.000178272	0.0149113	0.787962	2.30085	2.42454	2.24385	2.31047	1.98079	1.61325	0.855268	1.82234
436744	ENSDARG00000056590	calca	-0.649307	2.75996	-4.40138	0.000179789	0.0149768	0.698068	2.66462	2.97625	2.99106	3.21444	2.33759	2.33595	2.01085	2.56848
559151	ENSDARG00000069305	si:ch211-203k16.3	-2.80435	-0.141653	-4.40472	0.000182878	0.0151107	0.548304	0.054376	-1.11795	-0.480856	-1.36885	-1.86261	-5.02268	-3.37668	-3.87019
103910258		si:cabz01069012.2	0.945337	1.08214	4.39539	0.000182583	0.0151107	0.837852	0.150344	0.656659	0.618215	0.264578	1.04077	1.56874	1.32564	1.53925
503564	ENSDARG00000038363	drd4a	-0.742969	2.42553	-4.38692	0.000186613	0.0153572	0.715296	2.42468	2.76005	2.4268	2.69132	1.95646	2.0744	1.77693	1.51806
795026	ENSDARG00000095294	si:dkey-200l5.4	-1.04947	1.35896	-4.37847	0.000190721	0.0155697	0.79309	0.978572	1.82252	1.85619	1.70103	0.0515867	1.19865	0.855268	0.0427121
100333283	ENSDARG00000006863	si:ch1073-349o24.2	0.575551	2.05582	4.3797	0.000190115	0.0155697	0.702984	1.88129	1.97022	1.72907	1.81601	2.47625	2.45025	2.50627	2.26497
415103	ENSDARG00000036082	tph1b	-0.634305	2.37302	-4.3641	0.000197913	0.0159024	0.651124	2.30085	2.76005	2.6413	2.60421	1.98079	1.99578	1.61341	2.18473
560151	ENSDARG00000075800	calml4a	-1.2872	1.38966	-4.367	0.00019644	0.0159024	0.767696	0.869427	1.92497	1.94992	2.0046	0.313954	1.02604	0.131384	0.121309
564359	ENSDARG00000008203	pax1a	-0.903279	1.72351	-4.36626	0.000196812	0.0159024	0.730176	2.05467	1.79518	2.47554	1.8432	1.82449	0.939439	1.14068	0.641708
791218	ENSDARG00000061634	aifm4	-0.640176	3.80833	-4.36494	0.000197484	0.0159024	0.489432	3.54152	3.92478	4.20918	4.11518	3.20434	3.16355	3.41286	3.45014
568282	ENSDARG00000015176	ror1	0.506866	4.11013	4.35543	0.000202383	0.0161978	0.403199	4.07761	3.90822	3.86966	3.88652	4.64597	4.51253	4.34406	4.26553
335732	ENSDARG00000027495	elovl4b	-0.845388	5.80305	-4.40159	0.000210696	0.0167972	0.292052	6.19028	5.69212	5.92656	6.42872	5.72922	5.08128	4.89266	5.15295
553543	ENSDARG00000012137	cyp46a1.1	-1.0505	1.62724	-4.33608	0.00021272	0.0168197	0.68445	1.38357	1.95268	1.54973	2.11795	0.153926	0.812016	0.831859	1.00866
562930	ENSDARG00000027867	paplna	0.517406	5.1257	4.33529	0.000213156	0.0168197	0.270761	5.05045	4.71226	4.91601	4.83205	5.14736	5.20793	5.49534	5.73085
101886579	ENSDARG00000087714	si:ch211-226o13.1	0.486562	4.32113	4.33475	0.00021345	0.0168197	0.346786	4.07623	3.857	3.93668	4.08272	4.45064	4.27301	4.55951	4.61661
791613	ENSDARG00000051940	ugt2a4	-1.2677	2.72837	-4.39149	0.000217552	0.017077	0.543745	2.72627	3.82977	3.55547	3.39328	1.80838	2.35707	1.97667	2.29556
556575	ENSDARG00000077652	lratb.2	-1.60891	0.743443	-4.32387	0.000219517	0.0171652	0.670177	1.35414	1.76907	1.16997	0.66455	0.123732	-0.290431	-0.825903	-0.478851
449008	ENSDARG00000004643	cdhr1a	-0.438397	4.40263	-4.31758	0.000223099	0.0173788	0.313837	4.12791	4.39912	4.49054	4.38649	3.84318	3.72973	4.08233	3.99624
641479	ENSDARG00000016479	ugt5a1	-1.34364	2.29229	-4.34898	0.000225689	0.0175137	0.58378	1.64951	3.00753	2.94606	3.12551	0.313954	1.67617	1.74697	1.61768
414850	ENSDARG00000087798	pdyn	-0.760909	1.84223	-4.30944	0.000227821	0.017605	0.575786	1.70242	2.3385	2.41001	2.08871	1.50453	1.36643	1.2661	1.35998
100006303	ENSDARG00000069095	gls2a	-0.82336	6.04414	-4.36764	0.000228592	0.017605	0.201331	5.73708	6.69107	6.66455	6.26105	5.05004	5.89335	5.79844	5.31723
560275	ENSDARG00000063661	nuak2	0.627133	3.39097	4.30294	0.000231663	0.0177745	0.349655	3.4126	3.13072	3.07783	3.10473	3.92325	3.66674	3.59405	4.0539
100037349	ENSDARG00000104732	mlycd	-0.785778	2.38947	-4.29878	0.000234159	0.0178987	0.509783	2.321	2.61083	2.49036	2.63153	1.76772	1.87523	1.41844	1.85168
553557	ENSDARG00000030626	lrit2	-1.47388	1.85596	-4.31636	0.000239066	0.0182056	0.57625	1.62116	2.3164	2.32053	2.49797	0.507148	0.568858	1.14068	0.641708
393825	ENSDARG00000030463	tppp3	-0.833406	3.53499	-4.28919	0.000241097	0.018292	0.318998	3.71473	3.88652	3.64919	4.25342	3.65598	3.18535	2.55273	2.77335
445504	ENSDARG00000017261	gdpd1	-0.450199	5.0342	-4.28526	0.000242446	0.0183262	0.152248	5.04804	5.35137	5.19287	5.3941	4.9454	4.84426	4.64086	4.75503
393668	ENSDARG00000013750	eno1b	-0.561442	5.1099	-4.28347	0.000243569	0.0183432	0.172372	4.54886	5.22045	5.10509	5.13499	4.19124	4.47335	4.46448	4.63631
565942	ENSDARG00000075159	meltf	-1.29746	4.85422	-4.41264	0.000246687	0.0185097	0.283793	3.82604	5.21122	5.26297	5.28031	3.24391	3.70094	3.87235	3.57206
100151764	ENSDARG00000054184	btr06	-1.31353	1.30944	-4.27438	0.000249329	0.0186394	0.551702	0.852958	1.64438	2.04395	1.92831	-0.540713	0.486354	0.420777	0.852958
368684	ENSDARG00000034677	scel	-0.468091	7.08262	-4.26851	0.000253123	0.0186522	0.0552519	6.97298	7.4676	7.24009	7.13666	6.75861	7.01364	6.58715	6.58552
432375	ENSDARG00000011661	twf1b	-0.529574	5.16106	-4.26924	0.000252653	0.0186522	0.113204	4.97631	5.34529	5.33257	5.45512	4.66412	4.70172	4.77048	4.85538
436610	ENSDARG00000102020	pnpla3	-0.811374	4.76227	-4.29841	0.00025407	0.0186522	0.167034	4.47264	5.49427	4.71815	5.0925	3.58833	4.32878	4.16178	4.45718
448858	ENSDARG00000070000	txnipb	0.762847	4.47447	4.28313	0.00025311	0.0186522	0.166184	3.85269	4.02728	4.24295	4.29708	4.63907	4.83515	5.04812	4.94828
492459	ENSDARG00000013266	colec11	-0.993619	1.22917	-4.26712	0.00025403	0.0186522	0.533639	1.70242	1.36768	1.31572	1.39293	0.689419	0.0578753	0.420777	0.641708
336211		zwi	-0.54588	4.50044	-4.25354	0.000263059	0.0192429	0.127287	4.32072	4.79136	4.78682	4.77875	4.04534	4.34406	4.04957	4.0539
100003090	ENSDARG00000091531	carm1l	-1.24028	0.683022	-4.2519	0.00026417	0.0192552	0.493644	0.706048	0.407048	0.692544	0.916199	0.439818	-1.67601	-0.396911	-0.603747
337865	ENSDARG00000037639	nkx3.2	-0.746031	3.6843	-4.2447	0.00026911	0.0195454	0.204638	4.21549	3.74636	3.78245	3.78245	3.52323	2.77332	3.48115	2.76125
553432	ENSDARG00000099406	lrit1b	-1.24678	5.75577	-4.38402	0.00027553	0.0199407	0.0992831	5.65697	6.44502	5.92177	5.60296	4.44223	4.65054	4.77048	4.77764
335651	ENSDARG00000044684	rbp4l	-1.00061	6.87014	-4.33938	0.000280008	0.0199814	0.0224435	6.39094	7.58046	6.97441	6.49174	5.27875	6.12608	6.09893	5.93146
402884	ENSDARG00000058045	tlr21	-1.03675	0.379503	-4.22952	0.000279818	0.0199814	0.449132	0.577726	1.00367	0.835383	0.436541	-0.402112	-0.653239	0.131384	-0.366823
405838	ENSDARG00000069478	slc13a3	-0.555639	3.00121	-4.2327	0.000277544	0.0199814	0.230538	3.04017	3.23489	3.39436	3.56881	2.63077	2.65033	2.80875	2.92708
101884977	ENSDARG00000074081	dnai2b	0.814037	0.593102	4.22981	0.000279615	0.0199814	0.454278	0.45304	0.0825719	0.158998	0.0470426	1.18391	0.682033	0.906616	1.23111
561174	ENSDARG00000093739	si:dkey-83m22.7	1.05919	0.291713	4.22327	0.000284348	0.0202204	0.420507	0.45304	0.656659	0.638467	0.719852	1.58898	2.03346	1.34316	1.73882
445065	ENSDARG00000024831	crhbp	-0.488785	3.39915	-4.21176	0.000292888	0.02066	0.153727	3.26946	3.6443	3.50812	3.46288	2.94381	3.08528	3.04344	2.85575
497373	ENSDARG00000105344	pkd1l2a	-0.756063	3.04393	-4.21021	0.000294057	0.02066	0.193018	3.47937	3.27101	3.34706	3.05355	2.67609	2.77332	2.26441	2.41115
794635	ENSDARG00000038424	c4b	1.24985	4.64981	4.34688	0.000292354	0.02066	0.0882117	4.19511	3.79632	3.47762	4.31124	4.95861	4.75162	5.16948	5.90392
100148286	ENSDARG00000067606	rsph4a	0.781328	1.51315	4.20952	0.000294579	0.02066	0.341545	1.5642	1.00367	1.16997	1.42419	2.21695	2.09905	1.98914	1.97843
101885444		LOC101885444	0.568649	3.13956	4.20736	0.000296219	0.0207039	0.138314	3.177	2.88051	2.81809	3.0624	3.69489	3.50152	3.37448	3.64287
563091	ENSDARG00000092999	tnni4b.1	-1.28348	0.562003	-4.19997	0.000301899	0.0210288	0.384615	0.869427	1.52973	1.76022	1.05522	0.0515867	-0.823356	0.589788	0.270883
322379	ENSDARG00000089361	wu:fb59d01	-0.847956	4.66029	-4.23445	0.000305899	0.021235	0.00794421	4.00107	5.26199	4.75589	5.14593	3.43371	4.15036	4.07125	4.11927
101886622	ENSDARG00000105631	si:cabz01076231.1	-1.23114	2.70499	-4.22447	0.000308057	0.0213123	0.263469	2.18093	3.49302	3.16261	2.44396	1.31205	1.87523	1.77693	1.39025
103910413		tymp	-0.963802	2.93152	-4.18487	0.000313842	0.0216392	0.204747	2.26384	3.11994	2.70623	3.27046	1.73877	1.58184	2.18623	2.0021
386661	ENSDARG00000033662	scd	0.962342	1.23584	4.18211	0.000316074	0.0217197	0.309327	0.706048	1.17517	0.451987	1.05522	1.42228	2.25686	1.96729	1.58736
100415798		ugt5a4	-1.76701	1.18494	-4.20231	0.00032068	0.0219622	0.340019	0.53587	1.89258	1.91232	1.8307	-0.540713	-0.900617	0.249596	0.30581
393906	ENSDARG00000071017	nt5e	-0.684173	2.89054	-4.17331	0.000323296	0.0220674	0.112906	2.7339	3.37319	3.41946	3.10473	2.35526	2.57597	2.69495	2.26497
450006	ENSDARG00000038123	myl9a	-0.431112	5.14735	-4.16619	0.000329261	0.0222559	-0.150205	4.98934	5.50969	5.37548	5.27586	4.67273	4.76383	5.03805	4.9523
497400	ENSDARG00000001976	fkbp16	-0.460843	3.66646	-4.16482	0.00033042	0.0222559	0.0100648	3.62481	3.76072	3.66426	3.66725	3.37924	3.09411	3.19587	3.20543
566407	ENSDARG00000015399	foxf1	-0.83767	4.19947	-4.19161	0.000327289	0.0222559	-0.0200316	4.69611	4.32568	4.05031	4.30593	4.0135	3.10804	3.74056	3.1635
100331665		LOC100331665	-1.42302	4.02146	-4.28644	0.000329865	0.0222559	0.0979688	4.02603	4.46367	4.14924	3.72927	2.44143	2.84347	2.87984	2.51028
557722	ENSDARG00000059792	trpm5	-0.763328	2.62498	-4.16083	0.000333823	0.0224112	0.162077	2.09752	2.53988	2.90671	2.7967	1.22724	1.7514	2.16859	2.14268
553169	ENSDARG00000103019	gstp2	-1.10038	4.34293	-4.18789	0.000335783	0.0224688	0.126927	2.3859	3.8672	3.22598	3.11044	1.82449	2.24642	2.00223	2.11891
559345	ENSDARG00000074760	ttc7a	-0.857075	3.74839	-4.15518	0.000351336	0.0234327	-0.04451	3.37864	4.00121	4.11528	4.26515	2.49443	3.0356	3.32067	3.48471
561496	ENSDARG00000028676	nuak1b	0.471172	6.2888	4.13913	0.000352942	0.0234632	-0.265036	6.35519	5.98774	6.05636	6.37427	6.74485	6.39791	6.64176	6.87379
393432	ENSDARG00000055575	pcolce2b	-0.484076	4.51128	-4.13761	0.000354321	0.0234784	-0.13128	4.25064	4.40318	4.59353	4.08981	3.72179	3.99181	3.92478	3.76122
550371	ENSDARG00000103521	capsla	0.769225	1.01392	4.12959	0.000361686	0.0238889	0.174287	0.928738	1.00367	1.35118	0.865495	1.79806	1.99578	1.66515	1.76475
403079	ENSDARG00000099144	igfbp3	-0.350399	4.72981	-4.12467	0.000366279	0.0240884	-0.218264	4.90555	4.69418	4.73288	4.86596	4.3339	4.47335	4.53203	4.45718
100149390	ENSDARG00000062662	lmod3	-0.666834	4.72234	-4.12383	0.000367069	0.0240884	-0.201574	4.73348	5.2087	4.75862	4.46156	4.2898	4.30706	4.16649	3.72925
572476	ENSDARG00000058988	kcnj15	0.652296	1.98571	4.12136	0.000369406	0.0241641	0.0676026	1.75729	1.76907	1.59227	2.27733	2.12645	2.50032	2.55273	2.82858
116991	ENSDARG00000019838	ugdh	-0.657128	5.6306	-4.12167	0.000377147	0.0245133	-0.294427	5.11438	6.06935	6.00025	5.64459	4.84985	5.18155	5.29531	4.87205
541319	ENSDARG00000053858	crip1	-0.887787	5.01398	-4.17206	0.000376339	0.0245133	-0.206623	4.1001	5.48489	5.36397	5.31077	3.78078	4.39245	4.27014	4.26553
503940	ENSDARG00000074245	spen	0.388688	6.82501	4.11035	0.000379982	0.0246192	-0.341155	6.73152	6.55308	6.76214	6.75067	6.8563	7.10235	7.09886	7.2947
554127	ENSDARG00000039522	tubb2	-0.478139	5.42484	-4.10683	0.000383426	0.0247383	-0.314605	5.39109	5.80336	5.5972	5.49452	5.16343	5.43023	5.10247	4.67472
567023	ENSDARG00000008247	vezf1a	0.400509	6.24376	4.106	0.000384244	0.0247383	-0.34714	6.3498	6.0464	6.12351	6.04449	6.45673	6.60138	6.50448	6.60365
550409	ENSDARG00000043796	ms4a17a.7	0.623452	4.11534	4.09844	0.000391768	0.0250302	-0.272902	4.12791	4.11714	4.28253	4.36353	4.41763	4.69864	5.01744	5.25296
566493		abhd5a	-0.509811	2.31648	-4.09775	0.000392458	0.0250302	-0.00349236	2.62415	2.49036	2.33932	2.63153	1.79806	1.99578	1.87987	2.37839
100002293	ENSDARG00000058865	endog	-0.506202	3.21474	-4.0987	0.00039151	0.0250302	-0.109371	3.3509	3.33022	3.44534	3.27046	2.89191	2.66107	2.99078	2.82858
406731	ENSDARG00000006220	ugt1ab	-1.63558	4.35092	-4.25244	0.00039916	0.0253784	-0.118641	3.6122	4.54101	5.22056	5.42209	2.22656	3.00431	3.1713	3.85797
393810		pde6hb	-1.63735	5.58613	-4.26567	0.000402416	0.0255059	-0.194336	4.71006	6.14522	5.58576	5.36813	3.69796	3.95872	3.93668	3.6653
100149701		LOC100149701	-0.83514	3.5334	-4.09137	0.000408037	0.0257821	-0.182677	3.44462	4.19274	3.61858	4.14733	2.86797	3.0356	2.75302	3.41277
558093		impg2a	-0.601274	3.77253	-4.07927	0.000411496	0.0259205	-0.193322	3.55017	3.72922	3.88067	3.60533	3.03157	3.02308	3.20506	3.10071
334098	ENSDARG00000001975	hsd11b2	-0.732611	4.94458	-4.09439	0.000417525	0.0260589	-0.34111	4.8035	5.29895	4.82894	5.5135	4.31115	4.34995	4.15231	4.70455
570702	ENSDARG00000104204	slc1a8a	-0.853922	2.69607	-4.07522	0.000415785	0.0260589	-0.0547945	2.80753	2.56671	2.81809	2.63153	2.44143	1.51313	1.55342	1.90322
751758	ENSDARG00000045408	tagln	-0.748592	5.6735	-4.11217	0.000416979	0.0260589	-0.374253	5.0901	6.10292	5.92541	5.87902	4.46701	5.0551	5.38193	5.09927
566323	ENSDARG00000040190	qdpra	-0.537615	4.43129	-4.07079	0.000420535	0.0261668	-0.358088	4.8035	5.0492	4.83551	5.19525	4.62019	4.22037	4.42049	4.47314
563259	ENSDARG00000053744	dcdc2b	0.747288	1.16887	4.06911	0.000422346	0.0261995	0.0443747	1.06779	0.90685	0.894648	0.66455	1.90322	1.55139	1.4527	1.61768
393873	ENSDARG00000012311	myoz2a	-0.443699	5.60816	-4.06571	0.000426045	0.0263186	-0.425171	5.56617	5.86714	5.7743	5.59527	5.12299	5.34884	5.5486	5.00612
566140	ENSDARG00000001971	cthrc1b	-0.59039	3.4913	-4.06459	0.000427267	0.0263186	-0.123775	2.76368	2.76005	2.9569	2.99316	1.8791	2.23326	2.50627	2.49491
100270757	ENSDARG00000090416	scpp1	-1.34335	0.948468	-4.0638	0.000428134	0.0263186	0.0721553	0.645393	0.90685	1.0316	1.26525	-0.688632	-0.290431	0.0515867	-0.603747
562002	ENSDARG00000070266	spock3	-0.375294	6.42686	-4.05892	0.000433512	0.0265692	-0.463427	6.23238	6.55656	6.37641	6.50686	5.97537	6.07988	6.02341	6.09247
793007	ENSDARG00000069607	zgc:162331	-1.20699	3.40654	-4.11738	0.000442818	0.0269866	-0.159143	3.45819	4.08225	3.73057	2.87045	2.40993	2.33595	2.63768	1.92743
100332163	ENSDARG00000096365	si:ch211-195m9.3	1.09727	1.60989	4.0505	0.000442966	0.0269866	-0.0379197	0.517911	1.33352	1.61945	1.09887	1.82449	1.64224	2.30371	3.20543
678598	ENSDARG00000116608	pitx1	-0.457291	4.40523	-4.04804	0.00044576	0.0270759	-0.37407	4.58597	4.44354	4.58406	4.4166	4.2615	4.02435	4.10407	3.80869
393311	ENSDARG00000102435	plekhf1	-1.01157	3.0983	-4.09093	0.000450255	0.0272678	-0.240875	3.81407	4.38933	3.31732	3.81488	2.52558	3.49613	2.42593	2.84343
794414	ENSDARG00000053487	osbp2	-0.395923	4.47445	-4.04254	0.000452077	0.0272972	-0.408629	4.48577	4.87054	4.70915	4.64212	4.18602	4.38568	4.34975	4.20192
494572	ENSDARG00000045737	guca1g	-1.99589	0.461449	-4.04477	0.000458419	0.0274471	-0.0152174	1.31742	1.0929	0.941043	-0.724812	-0.540713	-2.11563	-1.09458	-1.59818
100170786	ENSDARG00000015134	camkk1b	-2.26489	3.23366	-4.17998	0.000458595	0.0274471	-0.0134657	3.29601	4.20658	3.04187	2.16793	0.854908	1.19865	0.855268	0.748874
100321139		alpk3a	-0.443426	5.15837	-4.03909	0.000456094	0.0274471	-0.475449	5.53665	5.32257	5.41047	5.37903	5.21189	4.83801	4.86966	4.95566
325875	ENSDARG00000103503	dgat1a	-0.875058	4.66771	-4.09081	0.000460295	0.0274683	-0.400499	4.22903	5.2961	5.1911	5.40301	3.77225	4.22985	4.56977	4.04516
557074	ENSDARG00000018688	elk3	0.437089	4.58648	4.02424	0.000473756	0.0281892	-0.464514	4.47264	4.18821	4.3961	4.42817	4.79992	4.45383	4.99424	4.98636
504088	ENSDARG00000057064	enpep	-0.804138	4.72457	-4.05994	0.000475487	0.0282099	-0.435338	4.15348	5.1542	5.08128	5.26157	3.52323	4.27587	4.37432	4.26075
394091	ENSDARG00000023600	sh3gl2a	-0.472717	6.0845	-4.01065	0.000490516	0.0290172	-0.574604	5.95614	6.26324	6.10292	5.8404	5.58791	5.81757	5.47925	5.38646
402799	ENSDARG00000042544	degs2	-0.521119	4.29351	-4.00722	0.000494843	0.0291472	-0.454082	3.99449	4.49763	4.61161	4.27993	3.64175	3.85074	3.88399	3.92368
493181	ENSDARG00000059387	fgf7	-0.715128	1.20004	-4.00552	0.000496998	0.0291472	-0.0849481	1.39208	1.40019	1.31572	1.22859	0.797892	0.568858	0.704158	0.402983
100000711	ENSDARG00000053475	ngb	0.576301	3.99519	4.00649	0.000495766	0.0291472	-0.452981	3.53433	3.7735	3.85175	3.93701	3.88652	4.36097	4.50046	4.65545
550523	ENSDARG00000057035	stoml3b	-1.16637	5.35598	-4.11901	0.000503967	0.0294713	-0.463457	4.26889	6.02874	5.61483	5.47372	3.46175	4.60784	4.50701	4.14267
494044	ENSDARG00000094324	efemp2a	-0.761941	4.02002	-4.00045	0.000508569	0.0295581	-0.428156	4.68838	3.78096	4.02606	3.72927	3.59757	3.10804	3.38683	3.08223
556906	ENSDARG00000045164	nptx2b	-1.08158	0.735519	-3.99403	0.000511812	0.0295581	-0.0879217	0.978572	1.25899	0.74174	0.865495	0.313954	-0.387592	-0.039547	-0.366823
795653	ENSDARG00000078247	vip	-0.648887	3.14757	-3.99335	0.000512694	0.0295581	-0.330599	2.85772	3.59294	2.99106	3.14309	2.28155	2.62086	2.4916	2.59898
100002675	ENSDARG00000094518	si:ch211-125e6.8	0.945065	1.19156	3.99462	0.000511039	0.0295581	-0.163592	1.18478	0.928738	1.48926	0.88923	2.36842	1.9828	2.27466	1.63791
101886068	ENSDARG00000091633	si:dkey-177p2.18	0.710642	1.05995	3.99673	0.000508287	0.0295581	-0.101337	0.577726	0.329414	0.74174	0.562624	1.00928	1.11035	1.41844	1.51806
561899	ENSDARG00000038709	si:dkeyp-66d1.7	-0.514154	3.85581	-3.9915	0.000515128	0.0295956	-0.435603	3.89948	3.72922	4.08312	3.68862	3.5091	3.17245	3.46535	3.19513
100148802	ENSDARG00000067701	myoz3a	-0.684709	3.29848	-3.99065	0.000516245	0.0295956	-0.325866	2.89403	2.98783	3.35609	3.10473	2.50965	2.0744	2.92046	2.09408
393461	ENSDARG00000026629	gmds	-0.370765	5.10453	-3.98849	0.000519103	0.0296761	-0.600548	5.29187	5.45901	5.41537	5.26157	5.05888	4.93014	5.01744	4.93838
553708	ENSDARG00000056791	pde6ga	-3.20772	0.508267	-4.06529	0.000527169	0.0298266	-0.170687	0.23802	1.56325	0.894648	1.22859	-2.79694	-3.17005	-2.20525	-0.706359
560136	ENSDARG00000074708	armc3	0.770962	1.10557	3.98215	0.000527581	0.0298266	-0.161923	1.24188	0.329414	0.835383	1.09887	1.64633	1.79902	1.52009	1.61768
571877	ENSDARG00000094946	si:ch211-132b12.2	1.14082	0.315149	3.98231	0.000527371	0.0298266	-0.172682	0.645393	0.858506	0.638467	1.26525	1.71106	2.25686	1.71991	2.28613
799806	ENSDARG00000053625	anxa2b	-0.903958	5.39324	-4.0579	0.000524063	0.0298266	-0.550489	4.60527	5.81018	5.72692	5.67781	3.88167	4.82044	4.92408	4.57705
447867	ENSDARG00000008568	slc25a24	-0.415856	4.51499	-3.97488	0.000537477	0.0301356	-0.585331	4.41591	4.91268	4.89182	4.8974	4.28294	4.30205	4.5436	4.32545
791526	ENSDARG00000037946	prl	1.66197	1.07326	4.04683	0.00053616	0.0301356	-0.170851	1.15962	1.21601	-0.0748216	1.09887	2.19195	2.27718	2.62334	2.96744
100534853		LOC100534853	-1.00765	4.80789	-4.05076	0.000535564	0.0301356	-0.489236	4.08887	5.06533	4.68559	4.74728	3.44373	3.67666	3.7719	3.6653
565475	ENSDARG00000104893	si:ch211-207e19.2	0.905602	1.31858	3.9686	0.00054617	0.0305391	-0.177135	0.681783	0.510836	0.487147	0.786562	1.48157	1.49773	1.20109	1.91502
791152	ENSDARG00000061621	them4	-0.437797	3.65564	-3.96509	0.000551084	0.0307297	-0.510424	3.93977	3.90822	3.89802	3.80255	3.52323	3.54344	3.51231	3.21556
541497	ENSDARG00000046012	slc47a1	-0.694383	3.00486	-3.96288	0.000554211	0.0308199	-0.406193	2.905	3.4292	3.18151	3.21444	2.49443	2.62086	2.42593	2.41115
64000	ENSDARG00000101441	lima1a	0.414836	5.53642	3.95691	0.000562715	0.0312077	-0.702488	5.64307	5.12479	5.47889	5.41263	5.88698	5.59428	5.78697	6.0504
30685	ENSDARG00000079802	aanat2	1.24187	1.01328	3.97768	0.000569888	0.0314347	-0.280085	0.706048	1.0929	0.387078	2.84463	2.19195	2.53562	2.36905	2.90278
100332206	ENSDARG00000018516	stk38b	0.416778	3.63215	3.95269	0.000568819	0.0314347	-0.551949	3.6953	3.36437	3.48553	3.65149	4.1742	3.80842	3.83964	4.04201
100334568		pde5aa	-1.34528	2.67895	-3.98933	0.000575409	0.0316537	-0.278947	2.35521	3.37319	3.11202	1.3596	1.18391	1.27126	1.14068	1.23111
100333708	ENSDARG00000090185	si:dkeyp-73b11.8	-0.841535	5.44477	-4.00249	0.000582972	0.0319835	-0.666894	4.61195	5.91533	5.59034	5.8404	4.12704	4.93596	4.89652	4.63141
445505	ENSDARG00000012366	fbp2	-0.828872	6.44285	-3.9961	0.000606449	0.0331824	-0.74778	6.42467	6.70731	6.799	6.51926	5.58486	5.77538	6.28544	5.4882
449677	ENSDARG00000058285	cpt1b	-0.604493	4.88382	-3.92388	0.000612196	0.0334072	-0.739791	4.96651	5.4889	5.14266	5.24996	4.55994	4.61856	4.54856	4.70455
541515	ENSDARG00000024694	myo1b	-0.327755	6.62794	-3.92281	0.000613881	0.0334099	-0.80459	6.34532	6.70452	6.62961	6.70629	6.26953	6.24834	6.31497	6.24185
557454	ENSDARG00000004459	unc119.2	-1.81804	0.217866	-3.92058	0.000619262	0.0334352	-0.269288	-0.129462	0.607931	0.638467	1.42419	-1.07022	-0.947696	-1.74886	-0.964173
561190	ENSDARG00000007788	atp2b1b	-0.483254	5.93345	-3.92008	0.000618164	0.0334352	-0.794603	6.2486	5.75747	5.81528	5.77556	5.75548	5.37562	5.24438	5.28805
101882676		rp1	-1.02065	2.35635	-3.92061	0.000617334	0.0334352	-0.364322	2.15963	2.45944	2.92076	1.75952	1.64633	1.33629	1.58155	0.641708
100535338	ENSDARG00000112895	LOC100535338	0.705586	2.22298	3.90753	0.000638268	0.0343705	-0.440075	1.73273	1.87627	1.72907	1.66515	2.02418	2.71807	2.42593	2.66022
103910140	ENSDARG00000101479	LOC103910140	-1.2892	0.982869	-3.90429	0.000643562	0.0345643	-0.301084	0.45304	1.79518	1.27515	1.75952	-0.278225	-0.290431	-0.119357	0.830692
558954	ENSDARG00000063481	si:ch211-214j24.15	-1.07171	1.19751	-3.90037	0.000650009	0.034819	-0.351329	0.869427	2.15129	2.12395	2.0046	0.0515867	0.786218	0.645393	1.39025
100004528		LOC100004528	-0.467012	4.0615	-3.88574	0.000674696	0.0360468	-0.786756	4.50817	4.66754	4.38259	4.91845	4.14988	4.10534	4.03829	4.31708
541359	ENSDARG00000038794	zgc:113531	0.479442	3.53474	3.88137	0.00068224	0.0363367	-0.705719	3.29601	3.26198	3.35609	3.46288	3.76769	3.66674	3.85927	4.00244
100005501	ENSDARG00000086815	si:dkeyp-67a8.2	0.72353	1.86247	3.88054	0.000683684	0.0363367	-0.517937	2.24265	1.40019	1.85619	1.8432	2.57474	2.37913	2.36905	2.91608
100037312	ENSDARG00000061375	sgpl1	-0.675567	6.71295	-3.90601	0.000692306	0.0366994	-0.90281	6.26541	7.32377	6.76214	6.8367	5.72149	6.14117	6.31921	6.30423
558261	ENSDARG00000052336	ociad2	-0.73428	3.20047	-3.87185	0.000698978	0.0369571	-0.611143	2.50902	3.58657	3.16261	3.07794	2.07089	2.45025	2.38712	2.49491
560700	ENSDARG00000076994	adgra2	0.395183	4.56442	3.8707	0.000701038	0.0369702	-0.843087	4.5529	4.21827	4.45064	4.27993	4.8195	4.80686	4.71422	4.74103
563393		rims2b	-0.557718	5.67131	-3.86557	0.000710255	0.0373598	-0.925065	5.6513	5.90248	5.86626	5.95519	5.125	5.43023	5.3076	5.28123
321065	ENSDARG00000075156	tbc1d4	0.345026	5.13783	3.86136	0.000717891	0.0375678	-0.919378	5.16029	4.82146	5.10509	5.14593	5.38378	5.31244	5.46299	5.45308
100008376	ENSDARG00000102414	wu:fd14a01	-0.775118	8.82258	-3.92291	0.000716782	0.0375678	-0.937626	8.23098	8.81863	9.16076	9.05981	7.48441	8.1119	8.44212	8.13119
100334819	ENSDARG00000078363	mcoln3a	0.841854	1.53561	3.8583	0.000723499	0.0377644	-0.496752	1.64951	0.858506	1.27515	1.14616	2.00241	1.8241	2.20618	2.26497
561115		si:dkey-208b23.5	0.776207	0.904722	3.85125	0.000736604	0.0383504	-0.463968	0.706048	1.00367	0.451987	1.05522	1.90322	1.67617	1.55342	1.18391
557905	ENSDARG00000015589	ankrd33bb	-1.36185	0.590963	-3.84924	0.000740378	0.0384488	-0.4144	0.760507	1.25899	0.941043	-0.137685	-0.402112	-0.194991	-0.670602	-1.36252
566848	ENSDARG00000099873	zgc:163083	-1.16153	1.36322	-3.84648	0.000745593	0.0386214	-0.426151	0.45304	1.82252	0.638467	1.26525	0.123732	-0.194991	-0.214015	-0.174459
336348		rcan1b	-0.449603	3.91603	-3.84361	0.00075105	0.0387784	-0.827933	3.9639	3.94167	3.9353	4.36647	3.63327	3.51275	3.40441	3.86104
101886196		LOC101886196	-1.01232	2.56435	-3.85409	0.000752424	0.0387784	-0.610175	2.85772	2.88687	2.81809	2.64733	2.00241	1.99578	1.64018	1.51806
335715	ENSDARG00000103849	mdh1ab	-0.436323	6.47684	-3.84075	0.000756538	0.0388922	-1.00711	6.57334	6.67944	6.69609	6.55448	6.3068	6.14951	6.32068	5.98085
378962	ENSDARG00000020143	pah	-0.511623	6.36524	-3.83381	0.000769997	0.0394846	-1.01894	5.89271	6.5488	6.37113	6.45229	5.43398	5.84004	5.98949	5.95519
570100	ENSDARG00000069027	admb	1.15626	3.13729	3.90759	0.000778173	0.0397043	-0.75634	2.905	2.61083	2.76293	3.08588	3.18516	3.70094	4.33146	4.77764
110439874		LOC110439874	1.18804	0.649838	3.82995	0.000777589	0.0397043	-0.472677	0.978572	-0.81135	-0.211741	0.370698	1.348	0.985616	1.55342	1.18391
406844	ENSDARG00000036840	krt15	-0.858602	7.18222	-3.90177	0.000788698	0.040141	-1.00468	6.53985	7.47743	7.43319	7.65116	6.25099	6.71073	6.69532	6.00972
557384	ENSDARG00000106062	fzd1	0.505889	3.7247	3.81889	0.000799741	0.0406018	-0.889463	3.71473	3.3402	3.81154	3.47878	3.98106	4.12589	4.26266	3.99624
564159	ENSDARG00000076192	ankrd1b	-0.655852	6.46717	-3.83989	0.000810223	0.0410319	-1.05677	6.56638	7.12579	6.75101	6.39826	6.18515	6.34792	5.96795	5.71655
562627	ENSDARG00000035883	nt5c1aa	-0.705635	2.65867	-3.81128	0.00081535	0.0411893	-0.704929	2.52708	3.02977	2.49036	2.72226	1.73877	2.34387	2.01085	1.85168
337495	ENSDARG00000073918	rnf41l	-0.686567	2.52459	-3.80943	0.000819201	0.0412817	-0.677171	2.26384	2.8731	2.32053	2.35781	1.58898	1.7753	1.4527	2.26497
565342		adam19a	0.489255	5.47484	3.80715	0.000823956	0.041419	-1.0728	5.73653	5.16767	5.30106	5.37776	5.94265	5.80007	5.86106	5.93604
30154	ENSDARG00000025641	gli2a	0.39899	5.9248	3.79931	0.000840505	0.0421471	-1.10404	6.06339	5.75441	5.7683	5.79844	6.31377	6.22948	6.30192	6.13517
570244	ENSDARG00000068126	nppc	-0.801311	1.8303	-3.79463	0.000850549	0.0425462	-0.650887	2.15963	2.22825	1.76022	2.14602	1.42228	1.51313	0.704158	1.45463
565637	ENSDARG00000019861	fgl2a	-0.620661	2.05147	-3.79329	0.000853461	0.0425875	-0.679098	2.22977	2.18154	2.13392	2.06689	1.36546	1.28176	1.73231	1.75514
558565	ENSDARG00000103006	si:ch1073-303d10.1	-1.93216	1.67242	-3.81173	0.000868734	0.0432439	-0.546299	1.06779	1.04914	0.78978	0.968388	-0.540713	-1.38379	-1.09458	-0.828451
569945	ENSDARG00000044094	gfpt2	-0.411847	4.05917	-3.78206	0.000878111	0.0436043	-0.983691	3.88667	4.05229	4.29168	4.07	3.7961	3.78768	3.45819	3.61014
561639	ENSDARG00000060165	dnah7	0.567277	1.90857	3.77893	0.00088511	0.0438008	-0.734413	1.70242	1.67438	2.08138	1.3596	2.04858	2.46897	2.07669	2.49491
569340		LOC569340	-0.942042	5.74187	-3.86075	0.00088636	0.0438008	-1.06121	5.26374	6.20102	5.71314	5.29199	4.31115	4.91005	5.00903	4.46983
561786	ENSDARG00000090963	atp6ap1lb	-0.396701	4.66772	-3.76477	0.000917469	0.0452286	-1.10263	4.49134	4.89723	4.71288	4.96519	4.23365	4.48306	4.39584	4.36706
110438816		LOC110438816	0.70654	1.35994	3.76005	0.000928503	0.0456622	-0.772409	1.71754	1.4861	1.82234	1.3761	2.05665	2.1954	2.35954	2.62068
474321	ENSDARG00000024654	pgm3	-0.462032	3.63247	-3.75336	0.00094438	0.0463314	-0.990781	3.60869	3.55763	3.64919	3.58378	3.12046	3.35368	3.01123	3.06391
553427	ENSDARG00000052387	pou2f3	-0.490095	3.45771	-3.74954	0.000953543	0.0466687	-0.977223	3.50152	3.43717	3.60215	3.23276	3.19509	3.01133	2.67997	2.92708
560596	ENSDARG00000056026	tprg1	-0.622407	4.18677	-3.74483	0.000964997	0.0471163	-1.08358	3.59865	4.45515	4.3496	4.68014	3.31928	3.71662	3.63668	3.92368
798982	ENSDARG00000043757	ptbp3	0.343004	6.1558	3.74275	0.000970092	0.047252	-1.24488	5.97124	5.75943	6.21496	5.95143	6.13827	6.37097	6.32935	6.43032
445114	ENSDARG00000078671	cdk5r2b	-1.0376	4.15846	-3.80573	0.000973073	0.0472844	-0.999504	4.01038	4.5836	4.12186	3.6596	3.06619	3.39411	3.04344	2.71904
678540	ENSDARG00000002401	gale	-0.515679	3.52456	-3.7341	0.00099155	0.0480678	-1.01599	3.58138	3.55763	3.37448	3.36221	3.23529	3.05319	2.97955	2.54035
554168	ENSDARG00000009782	myh11a	-0.666899	6.66618	-3.76033	0.00100714	0.048708	-1.26269	6.21803	6.81094	6.97701	6.7165	5.39389	6.0373	6.37392	6.24998
100034635	ENSDARG00000035944	sync	-0.65709	1.6627	-3.71898	0.00103023	0.0497069	-0.820842	1.49821	1.76907	2.1839	2.22138	1.09936	1.44255	1.2661	1.23111
100149890	ENSDARG00000071095	abi3bpb	-0.315428	7.22545	-3.71362	0.00104429	0.0502662	-1.32461	7.05402	7.22901	7.12579	7.16854	6.83895	6.93719	6.92041	6.61897
334628	ENSDARG00000074335	boc	0.384554	6.95764	3.71069	0.00105204	0.0505202	-1.33255	7.03227	6.71209	7.03772	6.74	7.27188	7.18445	7.45015	7.15368
393677	ENSDARG00000036567	aanat1	0.726979	0.745828	3.707	0.0010619	0.050874	-0.760997	0.382018	0.707104	0.519695	-0.137685	1.05549	0.83894	1.37804	1.11155
30625	ENSDARG00000070107	six7	-0.763498	4.68353	-3.73721	0.00108196	0.0514725	-1.23923	5.03229	5.28123	4.63625	5.056	4.50817	4.34995	3.93668	4.1577
57925	ENSDARG00000010792	cdc25b	0.459645	4.39465	3.69979	0.00108144	0.0514725	-1.23389	4.16735	3.90822	4.14924	4.08981	4.767	4.48306	4.56977	4.33096
568987		ankmy1	0.94806	0.447469	3.70054	0.00107939	0.0514725	-0.763647	-0.612153	0.407048	0.242317	0.297364	1.31205	1.15603	0.804159	0.852958
402837	ENSDARG00000102175	hamp	-1.32553	1.57742	-3.7321	0.00108549	0.0515202	-0.845879	1.64951	2.79978	2.47554	2.27733	0.854908	1.33629	0.855268	0.852958
558820		si:dkeyp-106c3.1	0.389863	5.47482	3.69213	0.00110255	0.0522087	-1.35778	5.72417	5.42186	5.57113	5.32903	6.01675	5.93033	5.77833	5.88017
445086	ENSDARG00000041339	zgc:92380	0.332756	5.84321	3.68869	0.00111218	0.0525429	-1.37436	5.74682	5.9137	5.83358	5.82219	6.26081	6.22948	6.08827	6.06871
323737	ENSDARG00000071087	slc35b4	-0.535188	4.68834	-3.68301	0.00112825	0.0528821	-1.27116	3.99449	4.57613	4.68559	4.94494	3.90286	3.91865	4.16178	4.07689
393320	ENSDARG00000056652	slc22a7b.1	-0.866914	1.9983	-3.68276	0.00112894	0.0528821	-0.916303	1.76951	2.28901	1.84551	2.59683	1.20945	1.83258	1.01782	0.966169
492576	ENSDARG00000004753	mylkb	-0.574019	3.87194	-3.68249	0.00112973	0.0528821	-1.1914	3.8393	3.80869	4.08312	3.829	3.19509	3.41091	3.44994	3.20543
558876	ENSDARG00000091727	LOC558876	-1.14933	1.34831	-3.68301	0.00112823	0.0528821	-0.823633	0.902182	2.06881	1.63564	1.18833	-0.24799	0.755689	0.382956	0.309628
553559	ENSDARG00000032865	pacsin1a	-0.281622	7.11068	-3.68041	0.00113568	0.0530391	-1.4058	6.9857	7.16921	7.16384	7.22051	6.76242	6.93554	6.88026	6.8345
322605	ENSDARG00000014572	chpt1	-0.51025	6.4757	-3.67494	0.00115146	0.0536533	-1.41122	5.95268	6.75538	6.44976	6.72343	5.72527	6.04259	6.01923	6.05329
406207	ENSDARG00000008637	mttp	-0.607873	5.66295	-3.67962	0.00116828	0.0543132	-1.38306	5.03501	5.78118	5.80706	5.61627	4.56737	5.11146	4.97344	5.15674
556528	ENSDARG00000008306	rdh5	-1.07196	2.80729	-3.70599	0.0011715	0.054339	-1.05298	3.26029	3.20819	3.77151	2.22138	2.29976	2.60642	1.80279	1.45463
564588	ENSDARG00000008060	scara3	-0.473456	3.14214	-3.66551	0.00117917	0.0545705	-1.15607	3.00317	3.3103	3.41024	3.31445	2.66027	2.7869	2.99078	2.70452
100331287		LOC100331287	0.536517	2.7732	3.66407	0.00118347	0.0546458	-1.14766	2.81988	2.26527	2.84294	2.76991	3.2611	3.07429	3.4397	3.06391
558421	ENSDARG00000061377	efcab1	1.1543	0.220201	3.66091	0.00119295	0.054712	-0.844459	0.311756	0.00347077	-1.06554	0.0470426	1.14366	0.985616	0.804159	0.984727
100004427	ENSDARG00000101990	LOC100004427	-2.51545	-0.157718	-3.67353	0.00118846	0.054712	-0.951732	-0.974133	-0.81135	-2.49966	-0.724812	-2.79694	-5.02268	-3.37668	-3.87019
100124608	ENSDARG00000074628	si:dkey-10o6.2	-0.63476	1.91045	-3.66156	0.00119098	0.054712	-0.967907	1.70242	2.50624	2.06405	1.70103	1.27126	1.51313	1.37804	1.27459
793278	ENSDARG00000069335	bcl6b	0.640821	3.54339	3.65532	0.00120988	0.0553641	-1.24307	3.36931	2.66539	3.42757	3.25166	3.63327	3.62956	4.01016	4.00244
101885514		glp2r	-0.658221	1.66148	-3.65098	0.00122317	0.0558472	-0.966564	1.52947	1.71918	2.02264	1.96706	0.689419	1.47976	0.955083	1.48268
561138	ENSDARG00000063229	xpo1b	0.399818	6.52659	3.64584	0.00123912	0.056449	-1.48704	6.52635	6.45371	6.41206	6.34413	6.95394	6.71138	6.66455	7.00583
541407	ENSDARG00000016528	wdcp	-0.60444	2.88022	-3.64367	0.00124592	0.056553	-1.13533	3.02593	2.99614	2.86917	2.42415	2.44143	2.22138	2.18623	2.04841
561287	ENSDARG00000036893	f13a1b	-0.669031	4.28249	-3.65448	0.00124971	0.056553	-1.37059	4.48089	4.80401	4.88863	4.67562	3.71528	4.11563	4.28294	4.05865
101885117		LOC101885117	3.03807	-0.135561	3.70345	0.00124808	0.056553	-0.915053	-5.02268	-5.02268	-0.974133	-0.0267161	0.357596	0.70425	-0.478851	0.526581
798075	ENSDARG00000059574	fscn2a	-1.16338	1.96425	-3.63394	0.00127683	0.0575249	-0.960323	1.39208	1.69198	2.1839	1.60348	0.631739	0.152461	0.906616	0.526581
100149582	ENSDARG00000058638	si:ch211-71m22.1	-0.522956	3.5181	-3.63442	0.00127527	0.0575249	-1.26673	3.04017	3.76717	3.72246	3.66725	2.85572	3.19547	3.14916	2.90278
100009639	ENSDARG00000100336	pik3r6a	-0.672827	0.911922	-3.63283	0.00128039	0.0575582	-0.953117	1.39208	1.1383	1.38603	1.39293	0.439818	0.732538	0.855268	0.586064
564542	ENSDARG00000058508	cfap70	0.747784	1.60703	3.63133	0.00128524	0.0576495	-0.974379	0.311756	0.958191	0.941043	0.968388	1.6167	1.61325	1.48439	1.45463
566838	ENSDARG00000023272	tfap2d	0.439284	4.30112	3.63013	0.00128912	0.0576966	-1.40902	4.48758	4.15491	3.97227	3.95864	4.85845	4.51674	4.50701	4.44846
326050	ENSDARG00000036291	nucb2b	-0.377009	4.48522	-3.62907	0.00129259	0.0577252	-1.39822	4.33821	4.5937	4.51286	4.26071	4.02603	4.12589	4.054	3.9916
407678	ENSDARG00000104199	si:dkey-43p13.5	0.933749	0.564148	3.62791	0.00129634	0.0577666	-0.959302	1.35414	0.407048	0.242317	-0.0515471	1.27126	0.939439	1.30978	2.18473
568270	ENSDARG00000058357	ankrd33ba	-0.630187	3.18504	-3.62238	0.00131451	0.0584483	-1.27758	3.42033	3.08533	3.38589	4.02601	3.01045	2.89263	2.4916	3.00143
406803	ENSDARG00000104085	abcd3a	-0.404125	5.88946	-3.61337	0.00134465	0.0596585	-1.54814	5.50123	6.02435	5.86794	6.10829	5.36555	5.50831	5.47925	5.5324
100034513	ENSDARG00000036698	znf865	0.294906	6.87362	3.61249	0.00134764	0.0596614	-1.57125	7.05094	6.71992	6.8791	6.81359	7.20717	7.15451	7.20935	7.07202
558758	ENSDARG00000040064	acp6	-0.498062	3.13503	-3.61092	0.00135297	0.0597677	-1.30051	3.17278	3.47638	3.50061	3.33013	2.97793	2.83051	3.03403	2.64258
402939	ENSDARG00000088366	zgc:77938	-0.702394	4.93435	-3.6288	0.00137072	0.0604214	-1.46228	4.04047	5.271	5.0225	4.98247	3.61192	4.43437	4.39299	4.06625
559775	ENSDARG00000069980	lman1	-0.315548	5.31004	-3.60194	0.00138387	0.0604784	-1.54674	5.17584	5.38864	5.4087	5.15506	5.04729	4.94736	5.12553	4.74463
569098	ENSDARG00000098438	slc6a6b	-0.59498	3.90621	-3.60266	0.00138137	0.0604784	-1.35671	3.42033	3.69619	3.77151	3.88652	3.14158	3.17245	3.06359	3.01516
100144405	ENSDARG00000077112	si:ch211-180f4.1	0.397303	5.2354	3.60211	0.00138326	0.0604784	-1.56006	5.15408	5.11075	5.15327	5.1698	5.2667	5.66946	5.59465	5.64629
100329613	ENSDARG00000087084	hcar1-4	1.19906	1.17341	3.62589	0.0013772	0.0604784	-1.08035	1.24188	1.25899	0.638467	1.14616	1.64633	1.94825	2.07669	3.43238
564346	ENSDARG00000074345	si:ch211-214b16.3	0.566835	3.40488	3.59228	0.00141786	0.0617019	-1.40761	3.26283	3.30229	3.39135	3.27529	3.9133	4.06368	3.65648	3.86509
100537594		LOC100537594	-0.624422	6.92129	-3.61721	0.00141791	0.0617019	-1.60028	6.49517	6.73827	7.23019	7.19579	5.81556	6.32725	6.67726	6.34147
559613	ENSDARG00000078475	klhl23	0.643956	1.71	3.58865	0.00143084	0.0621319	-1.12728	1.15962	1.25899	1.56728	1.09887	1.95646	1.7251	2.05202	1.92743
393730	ENSDARG00000086288	scg3	-0.367873	6.467	-3.5861	0.00144006	0.0623994	-1.62878	6.40587	6.6061	6.26105	6.7022	6.0375	6.20184	6.04084	6.22369
556520	ENSDARG00000058259	celsr1b	0.39076	4.52113	3.58508	0.00144374	0.0624266	-1.56896	4.8997	4.49393	4.66478	4.72299	4.98447	4.98228	5.12739	5.2507
393942	ENSDARG00000009743	efhc1	0.504025	2.72455	3.58113	0.00145813	0.0626798	-1.33217	2.80753	2.56671	2.33932	2.64733	3.20434	2.99984	3.01123	3.1635
100009626	ENSDARG00000057427	sv2ba	-0.62845	5.23265	-3.59373	0.00145881	0.0626798	-1.56335	5.43436	5.24083	5.13705	4.76954	4.777	4.51674	4.49721	4.27598
110437754	ENSDARG00000071735	LOC110437754	-0.806205	0.942316	-3.5823	0.00145386	0.0626798	-1.07935	1.10894	1.71918	1.85619	1.32696	0.854908	0.83894	0.752595	0.334604
373093	ENSDARG00000004392	hdr	-0.553972	2.29772	-3.5773	0.00147223	0.0629913	-1.25793	2.22116	2.62596	2.61357	2.7967	2.02418	2.01627	2.14603	1.85168
399546	ENSDARG00000088590	pxna	0.274015	6.19683	3.57736	0.001472	0.0629913	-1.64948	6.14098	6.04069	6.10441	6.20033	6.32623	6.32985	6.39205	6.5344
751686	ENSDARG00000042988	slc24a2	-1.01101	4.69114	-3.65344	0.00147561	0.0630038	-1.47473	4.59055	5.07048	4.91042	4.62129	3.55694	3.91123	3.87235	3.80869
497134	ENSDARG00000104291	gpr151	0.479845	2.79109	3.57536	0.00147942	0.0630343	-1.35932	2.50902	2.91055	2.54467	2.80756	2.99982	3.22463	3.31166	3.15583
565274	ENSDARG00000057706	si:ch211-137i24.10	-0.600359	3.88488	-3.57408	0.00148417	0.063105	-1.44617	3.33986	4.09221	3.84482	4.14733	2.90301	3.31404	3.47315	3.33314
393372	ENSDARG00000099753	zgc:63863	-0.475531	3.72942	-3.57157	0.00149354	0.0632407	-1.47243	3.84663	3.93589	4.14924	3.8356	3.68486	3.5812	3.52011	3.07394
566090		zgc:158412	-0.81585	1.60524	-3.57157	0.00149356	0.0632407	-1.11679	1.52947	1.64438	1.65125	1.66515	0.507148	0.786218	1.18245	0.748874
503743	ENSDARG00000041257	smtnl1	-0.631097	2.93754	-3.56738	0.0015093	0.0636434	-1.41188	3.55017	3.3402	3.63551	3.47126	2.98866	2.7493	2.92046	2.81303
555183	ENSDARG00000075904	rfx1b	0.422899	4.58917	3.56743	0.00150914	0.0636434	-1.59152	4.6085	4.18821	4.38799	4.64212	4.8195	4.60472	4.90133	5.19416
30281	ENSDARG00000036222	npy	-0.701011	1.59552	-3.56335	0.00152465	0.0641581	-1.16223	1.20232	2.24803	1.78827	1.8432	0.956899	1.23832	1.18245	0.899662
100148274	ENSDARG00000014825	si:dkeyp-69b9.6	0.298043	6.59346	3.56094	0.00153389	0.0644139	-1.69287	6.69084	6.40144	6.39702	6.42626	6.72405	6.7873	6.85043	6.74591
325356	ENSDARG00000032623	rcan3	-0.41388	4.96637	-3.55919	0.00154066	0.0644172	-1.64129	5.0768	5.19195	5.04431	5.57618	4.92332	4.75162	4.70829	4.85074
767708	ENSDARG00000099149	hs3st3b1a	-1.26617	1.93337	-3.59292	0.00154168	0.0644172	-1.18668	1.90704	2.3164	2.79113	2.51503	0.90624	0.985616	1.09489	1.48268
100535848	ENSDARG00000059914	sdr42e2	1.64467	1.53295	3.64238	0.00154344	0.0644172	-1.19593	2.24265	0.90685	0.74174	1.18833	3.60807	3.26157	2.12486	2.66022
793997	ENSDARG00000088036	si:dkey-106g10.7	0.444372	3.59184	3.55644	0.00155131	0.0646136	-1.50593	3.68835	3.19872	3.49373	3.44637	4.0501	3.86399	3.98436	3.70281
65228	ENSDARG00000002192	aspn	-0.471208	4.7992	-3.55365	0.0015622	0.0649348	-1.62909	4.77492	4.96508	5.16186	4.92218	4.4729	4.65054	4.70487	4.10688
399690	ENSDARG00000055632	smtnl	-0.494737	4.64294	-3.55022	0.00157566	0.0652517	-1.62318	5.01744	4.77875	4.65822	4.83464	4.55233	4.09949	4.21189	4.44846
406376	ENSDARG00000101047	rtcb	-0.318271	5.09559	-3.54998	0.00157661	0.0652517	-1.66535	5.03872	5.38627	5.22163	5.12347	4.93879	4.90085	4.96289	4.69373
100003103	ENSDARG00000092359	si:dkeyp-113d7.10	0.354769	4.51954	3.54927	0.00157942	0.0652517	-1.62957	4.62094	4.24396	4.54957	4.29267	4.88757	4.67386	4.82894	4.73501
100310784	ENSDARG00000094792	twf2	-0.430999	4.7223	-3.54834	0.00158311	0.0652721	-1.63285	4.80491	4.81161	4.96893	4.76717	4.51199	4.32725	4.68234	4.1042
555947	ENSDARG00000075158	igdcc3	0.319358	5.73967	3.5469	0.00158883	0.0653759	-1.7142	5.8352	5.45644	5.64078	5.71241	6.04463	6.04435	5.79844	6.03466
724011	ENSDARG00000053104	fam102ba	-0.496509	3.53869	-3.54554	0.00159427	0.0654677	-1.48579	3.39543	3.78096	3.52793	3.61174	3.30056	3.27094	2.83051	2.92708
550359	ENSDARG00000021697	morn3	0.981168	0.460277	3.54017	0.00161584	0.0658375	-1.13216	0.23802	0.00347077	-0.0748216	0.436541	1.50453	0.939439	0.855268	1.23111
556653	ENSDARG00000095831	LOC556653	-0.812622	2.02856	-3.541	0.0016125	0.0658375	-1.24108	1.97938	2.17313	1.63269	2.36732	1.42228	1.15603	1.09489	1.23111
560802	ENSDARG00000052138	slc1a2a	-1.74079	4.37234	-3.65808	0.0016194	0.0658375	-1.37033	4.4303	4.62464	4.07224	2.88375	2.78164	2.16648	2.44332	1.65299
100000433	ENSDARG00000098662	si:ch73-359m17.9	0.781618	5.01829	3.59574	0.00160996	0.0658375	-1.66509	4.94021	4.79499	4.91042	5.09022	5.12094	5.42338	5.72234	6.59745
101882478	ENSDARG00000087736	si:dkey-118k5.3	1.3353	0.423845	3.54656	0.00161922	0.0658375	-1.1397	1.49821	0.243138	-1.26194	0.0470426	1.8791	1.58184	1.05165	1.35998
571647	ENSDARG00000074765	mhc1zja	0.634155	1.5309	3.53792	0.00162497	0.0659323	-1.26291	1.46434	0.858506	1.83121	1.43952	1.86847	2.10827	1.95422	2.19496
561373	ENSDARG00000026028	ankrd44	0.387038	4.85613	3.53502	0.00163682	0.0662815	-1.6853	4.39241	4.62154	4.86438	4.70505	4.93879	4.96836	5.10983	5.11454
360151	ENSDARG00000044280	opn1mw2	1.10848	2.93653	3.60569	0.00165265	0.0667038	-1.49591	2.24265	2.78521	3.48553	3.56881	3.09222	4.1874	4.55745	4.67869
405762	ENSDARG00000114554	cdx1a	-1.04015	1.95148	-3.5508	0.00165379	0.0667038	-1.32097	2.09752	2.66539	3.0591	2.78242	0.689419	1.8241	2.36905	1.55444
406407	ENSDARG00000039034	marcksl1a	0.387326	8.30464	3.52501	0.00167837	0.0674829	-1.79833	8.63267	8.1209	8.20601	8.21467	8.80771	8.45362	8.73379	8.72846
555419	ENSDARG00000076594	pcdh12	0.577314	3.75567	3.52326	0.00168574	0.0674829	-1.62751	3.92997	3.42192	3.60215	4.00943	4.38975	3.94239	4.41367	4.52783
565213	ENSDARG00000078560	slc9a5	-0.433432	2.55164	-3.52287	0.00168737	0.0674829	-1.44812	2.7339	2.79978	2.9569	3.11488	2.4593	2.45025	2.32111	2.64258
100141496		dmgdh	0.28404	6.30272	3.52444	0.00168075	0.0674829	-1.77993	6.40471	6.37877	6.22695	6.4791	6.78117	6.57298	6.63359	6.63797
101884233		gen1	0.384111	3.32948	3.52233	0.00168964	0.0674829	-1.57682	3.51209	3.28938	3.54476	3.25166	4.00862	3.52101	3.83277	3.7722
368234	ENSDARG00000011929	plp1b	-0.954101	3.83269	-3.57276	0.0016995	0.0675481	-1.54346	3.29601	4.31763	4.28677	4.44846	2.31692	3.36336	3.54319	3.30869
431732	ENSDARG00000045302	smpx	-0.440239	4.26335	-3.52006	0.00169927	0.0675481	-1.63504	3.99449	4.37616	4.21269	4.37881	3.69108	3.97165	3.84577	3.69125
791762	ENSDARG00000056087	ecrg4a	-0.408665	3.74814	-3.51889	0.00170425	0.0675481	-1.57792	3.49374	3.9201	3.73057	3.829	3.14158	3.40161	3.54975	3.24475
791987	ENSDARG00000055719	ino80c	0.317646	4.25556	3.51883	0.00170451	0.0675481	-1.67919	4.33821	4.2392	4.03768	4.24934	4.54507	4.56977	4.53576	4.48433
378998	ENSDARG00000017748	arhgap29b	0.34929	5.19169	3.51221	0.00173294	0.0684093	-1.77136	5.13793	5.06533	5.02008	5.07048	5.30705	5.32257	5.40076	5.66184
100330978		LOC100330978	0.455846	5.32783	3.51244	0.00173198	0.0684093	-1.78245	5.44414	4.69854	5.41167	5.39744	5.63782	5.51443	5.68038	5.94153
321193	ENSDARG00000033539	paics	0.88777	6.64213	3.58125	0.00177874	0.0700818	-1.78416	6.6356	6.3526	6.06378	6.48721	7.45976	7.5678	6.86633	7.19631
245703	ENSDARG00000040252	atp1a1a.5	0.675635	2.44238	3.49675	0.00180123	0.070155	-1.51817	2.08519	2.40203	2.29359	2.91285	2.93642	3.0054	3.03881	3.41849
386722	ENSDARG00000012030	dnaaf1	0.976777	0.32079	3.49921	0.0017902	0.070155	-1.20381	0.517911	0.00347077	-1.26194	0.131384	1.09936	1.02604	0.47764	0.696723
563989	ENSDARG00000056625	trpc6a	-0.919318	1.29098	-3.49703	0.00179996	0.070155	-1.25918	1.46434	1.25899	1.68061	1.29529	0.439818	0.51708	0.53674	0.526581
565972	ENSDARG00000025403	ftr83	0.384532	5.15674	3.49974	0.0017878	0.070155	-1.79265	4.87003	4.97978	4.92127	4.95566	5.125	5.17052	5.37365	5.5972
566863		acsl6	-0.389703	6.02322	-3.49849	0.00179342	0.070155	-1.83655	6.41468	6.17444	6.20978	6.31419	6.09421	5.9137	5.71257	5.83371
103911364		LOC103911364	0.693653	1.53409	3.49701	0.00180007	0.070155	-1.35517	1.84935	1.1951	1.05883	1.31205	2.08151	1.81058	2.0643	2.23765
403028	ENSDARG00000013961	slc31a1	-0.438207	5.48324	-3.49291	0.00181856	0.0705795	-1.80598	4.84226	5.32844	5.53623	5.52439	4.7012	4.88916	4.95963	4.92828
560942	ENSDARG00000100506	crb1	-0.68265	3.20516	-3.49281	0.00181904	0.0705795	-1.54443	3.26029	3.18862	3.59397	2.83211	2.54189	2.53562	2.42593	2.64258
557928	ENSDARG00000052155	lrrc8ab	0.417494	3.86157	3.49032	0.00183037	0.0707673	-1.68564	3.95186	3.38187	3.5612	3.66725	3.88652	4.05557	3.96603	4.32545
100151486		LOC100151486	0.516577	2.20352	3.49022	0.00183082	0.0707673	-1.46948	2.37293	1.97022	1.83121	2.08871	2.44143	2.36884	2.72447	2.79825
445121	ENSDARG00000030765	hadh	-0.403694	6.21683	-3.48727	0.00184436	0.0711559	-1.86306	5.94928	6.37741	6.43843	6.29896	5.84278	5.77538	6.00322	5.82788
394124	ENSDARG00000013858	cdc14aa	-0.727643	2.55244	-3.48271	0.00186549	0.0718356	-1.47011	1.9334	2.49036	2.69296	3.28952	1.73877	1.70196	2.05202	2.0021
393762	ENSDARG00000009040	si:ch73-141c7.1	-0.621974	3.65654	-3.47726	0.001891	0.0723598	-1.64162	3.04017	3.9639	3.50812	3.89788	2.93059	2.99984	2.92046	3.07394
560975		si:ch1073-396h14.1	0.661481	3.46507	3.47678	0.00189329	0.0723598	-1.6244	3.14309	2.79978	2.50359	2.88375	3.58017	3.45953	3.32067	3.61816
678618	ENSDARG00000059342	avil	-0.915014	2.29023	-3.47758	0.00188949	0.0723598	-1.43123	1.83401	2.29948	2.7184	2.73915	0.797892	1.87523	1.9258	1.3222
108181194	ENSDARG00000079328	LOC108181194	0.433059	3.90429	3.47815	0.00188685	0.0723598	-1.73509	3.98337	3.79632	3.95167	3.47878	4.36154	4.37124	4.37049	3.83527
101886086		LOC101886086	0.735373	0.836199	3.47336	0.00190951	0.0728435	-1.44691	1.79497	2.25835	1.42632	0.848434	2.08125	2.2307	2.748	2.21673
798632	ENSDARG00000008494	myl6	-0.342011	4.72172	-3.47147	0.00191852	0.0730506	-1.82521	4.65239	4.89723	4.90836	5.02542	4.44223	4.63026	4.5972	4.44439
407988	ENSDARG00000021869	rcan2	-0.350908	5.02543	-3.46967	0.00192715	0.0732425	-1.8415	5.05224	5.08501	4.8815	5.01134	4.78524	4.80384	4.40318	4.63438
100008366		LOC100008366	-0.907449	4.74679	-3.52586	0.00193455	0.0733871	-1.73251	4.30377	5.05887	5.07886	4.03285	3.67532	3.65149	3.93079	3.58745
555179	ENSDARG00000103736	gramd2aa	-0.600451	2.95927	-3.46539	0.00194781	0.073753	-1.56454	2.40912	2.97625	3.01091	3.09359	2.12645	2.45025	2.20618	2.30439
566537	ENSDARG00000045886	slc38a2	-0.497017	6.77532	-3.46349	0.00195706	0.0739661	-1.9275	6.81943	6.82484	6.96062	7.03391	6.37762	6.53365	6.3955	6.34383
405830	ENSDARG00000054942	lgals2a	-0.509754	4.45976	-3.46174	0.00196562	0.0740154	-1.8276	4.44928	4.82146	4.89621	4.86289	4.19124	4.09949	4.74399	3.95295
100006541		si:ch73-177h5.3	1.2103	0.204839	3.46244	0.00196221	0.0740154	-1.29123	0.760507	-0.969153	0.0554879	-0.450096	0.743734	0.786218	1.09489	1.61768
378444	ENSDARG00000070781	gjd2b	-0.737028	2.0833	-3.46076	0.00197045	0.0740608	-1.44502	2.20148	2.50624	1.85619	1.89287	1.05549	1.30149	1.64018	1.51806
445277	ENSDARG00000042018	fhl2a	-0.367524	5.68453	-3.45803	0.00198389	0.0744288	-1.9104	5.36433	5.84328	5.63574	5.51692	4.96484	5.31578	5.44661	5.16264
403013	ENSDARG00000016457	irf9	0.483966	3.3843	3.45676	0.00199015	0.0745265	-1.71042	2.95943	3.02019	3.31732	3.44637	3.46175	3.39411	3.70265	4.12406
445319	ENSDARG00000011334	ncaldb	-0.867947	5.44857	-3.51423	0.00199835	0.07456	-1.80812	5.1911	5.50969	5.1957	4.20405	4.33821	4.35448	4.3145	3.61816
560412		smarcal1	0.657165	4.05247	3.45574	0.00199526	0.07456	-1.63135	2.52708	2.45944	2.86917	2.31047	3.31928	3.16355	3.52011	2.78584
30708	ENSDARG00000006427	fabp2	-1.37288	7.97932	-3.57968	0.00200252	0.0745794	-1.87414	6.79351	8.80771	8.53814	8.57532	5.98283	7.08284	7.26506	6.89247
558477	ENSDARG00000060012	f2r	0.643281	2.00207	3.45314	0.00200819	0.0746543	-1.50379	1.73273	1.33352	1.76022	1.89287	2.14682	2.0744	2.18623	2.89086
553671	ENSDARG00000030961	ak8	0.625982	1.41726	3.45128	0.00201752	0.0748646	-1.43672	1.67632	1.04914	0.983353	1.14616	2.14682	1.64224	1.94927	1.61768
321750	ENSDARG00000056483	ssbp4	0.304517	6.51595	3.44673	0.00204052	0.0752598	-1.96645	6.60466	6.16497	6.33101	6.37979	6.8669	6.57557	6.63973	6.61622
336541	ENSDARG00000025977	blmh	-0.307602	5.93651	-3.44818	0.00203317	0.0752598	-1.95289	5.87953	6.12125	6.0608	6.08102	5.92869	5.5916	5.79248	5.59926
567816	ENSDARG00000062319	LOC567816	-0.414913	6.57532	-3.44626	0.00204292	0.0752598	-1.96618	6.16293	6.9199	6.62043	6.71869	5.90116	6.28544	6.27618	6.29965
101883460		filip1	-0.310123	4.40647	-3.44684	0.00203993	0.0752598	-1.85656	4.59055	4.44658	4.61749	4.66392	4.32468	4.27587	4.30125	4.17459
565379	ENSDARG00000030604	phkg1a	-0.27175	5.36477	-3.44489	0.00204988	0.0753663	-1.94238	5.39592	5.61874	5.56408	5.58486	5.28228	5.19787	5.26352	5.3335
100148193	ENSDARG00000000606	dnah6	0.504658	1.91015	3.44424	0.0020532	0.0753663	-1.53901	1.68765	1.86256	1.74075	2.016	2.43173	2.28678	2.29138	2.31574
393286	ENSDARG00000058140	ttc25	0.897773	0.528836	3.44251	0.00206204	0.0754198	-1.34879	0.311756	0.479933	-0.480856	0.297364	1.14366	1.19865	1.2661	0.586064
564040	ENSDARG00000060238	uacab	0.39351	6.46238	3.44282	0.00206047	0.0754198	-1.97737	6.67915	6.1388	6.43681	6.78701	6.95621	6.69674	6.89464	7.06821
563808	ENSDARG00000004502	rcor3	0.506023	3.29905	3.44138	0.00206787	0.0754974	-1.75986	3.33986	3.26198	3.40193	3.09359	3.73312	3.61557	4.01711	3.75565
565254	ENSDARG00000038235	pkdccb	0.535999	1.97242	3.43742	0.00208836	0.0761096	-1.53312	1.8579	1.61518	1.76022	1.47858	2.23599	2.46897	2.32111	1.82234
100003583	ENSDARG00000061548	si:ch211-145o7.3	0.678895	1.6471	3.43632	0.00209405	0.076181	-1.50172	1.9334	1.29762	1.31572	1.05522	2.50965	1.7753	2.01085	2.02386
798392	ENSDARG00000030262	si:ch211-220i18.4	-0.544182	2.2477	-3.43471	0.00210247	0.0763509	-1.52226	2.00572	1.87627	2.20312	2.35781	1.50453	1.64224	1.69063	1.42243
323326	ENSDARG00000026875	fam57ba	-0.42426	5.11365	-3.43364	0.00210807	0.0764184	-1.93781	5.14565	5.18638	5.22163	5.13793	4.708	4.90085	4.82541	4.55846
378960	ENSDARG00000036820	mgll	-0.31097	5.31586	-3.4321	0.00211615	0.0764399	-1.96524	5.26836	5.44469	5.5534	5.46585	5.06468	5.06471	5.1606	5.19881
556247	ENSDARG00000056091	cttnbp2nlb	0.311906	5.51208	3.43245	0.00211432	0.0764399	-1.97495	5.52321	5.07048	5.38918	5.24255	5.6656	5.57649	5.69778	5.5324
565944		pkd1l3	-1.12736	0.836582	-3.4289	0.00213307	0.0769149	-1.34912	-0.235375	0.607931	1.0316	1.50804	-0.402112	-0.823356	-0.310431	-0.0592385
30603	ENSDARG00000095743	sox11b	0.53989	6.98825	3.43483	0.00214905	0.0773545	-2.01585	7.35618	6.87294	6.74563	6.64803	7.78237	7.32377	7.49714	7.1789
450007	ENSDARG00000003991	fhl2b	-0.784107	3.41545	-3.43549	0.00217364	0.0781019	-1.74013	2.81988	3.70297	3.72246	3.87615	2.4593	2.84347	3.09295	2.58537
555385	ENSDARG00000040527	siae	-0.473564	3.14301	-3.41998	0.00218087	0.078224	-1.73912	3.04017	3.1705	3.41946	3.37053	2.76793	2.36884	2.94456	3.02878
566034	ENSDARG00000077201	myo7bb	-1.43876	4.87723	-3.53163	0.00218576	0.0782619	-1.81229	3.85891	5.73674	5.38378	4.92787	2.29976	4.00222	4.16649	3.68358
30126	ENSDARG00000003411	foxa2	-0.571281	3.87834	-3.41716	0.00219622	0.0784303	-1.84252	4.21985	4.18368	3.76345	3.88652	3.93796	3.31404	3.30092	3.21556
110438377		LOC110438377	0.490239	4.65161	3.41681	0.00219815	0.0784303	-1.9813	4.96326	5.01121	4.68924	4.38649	5.0256	5.42624	5.12379	5.43785
321892	ENSDARG00000016598	ckmt1	-0.375938	8.18381	-3.41472	0.00220957	0.0786918	-2.05824	7.77842	8.41841	8.28096	8.33602	7.7558	7.86806	7.89027	7.79592
333957	ENSDARG00000104225	ndel1b	-0.490934	4.96339	-3.41406	0.0022132	0.0786918	-1.97075	5.01744	5.47061	4.73288	4.98677	4.44223	4.61489	4.40588	4.78448
406409	ENSDARG00000098589	cyb5a	-0.494326	6.15732	-3.41319	0.00221799	0.0787251	-2.03777	5.62395	6.53935	6.36742	6.33886	5.42398	5.7325	5.90354	5.83253
100301982	ENSDARG00000079420	dpp4	-0.845867	4.5582	-3.46076	0.00222504	0.0788383	-1.87553	3.84663	5.04298	4.791	4.7858	2.94381	4.04263	4.15634	3.94083
432388	ENSDARG00000053318	lrrc6	0.680443	0.755859	3.40667	0.00225422	0.0797339	-1.43636	0.869427	0.243138	0.158998	0.0470426	1.348	0.631008	0.955083	1.11155
378964	ENSDARG00000039569	emx1	0.525185	2.41324	3.40336	0.00227281	0.0801037	-1.72683	2.35521	2.42454	2.14443	2.72226	2.90301	2.84347	3.21268	2.78584
406465	ENSDARG00000038106	slc37a4a	-0.580728	4.82489	-3.40764	0.00227645	0.0801037	-1.97412	4.16244	5.10531	5.02008	5.28477	4.09382	4.23316	4.38258	4.54213
436763	ENSDARG00000016934	ttyh2	0.574604	2.44868	3.40279	0.00227599	0.0801037	-1.67136	2.49046	1.74185	1.92446	1.94351	2.67609	2.45025	2.5821	2.69082
100000332	ENSDARG00000091234	si:ch73-335l21.4	1.14393	2.03319	3.45128	0.00228553	0.0802845	-1.67204	1.46434	2.78521	1.81225	1.94351	2.21695	3.09411	3.30092	3.98549
58024	ENSDARG00000040070	coil	0.463045	3.185	3.3981	0.00230264	0.0806083	-1.82144	3.17278	2.98783	3.05028	2.76991	3.55694	3.51275	3.33114	3.43238
100136839	ENSDARG00000003421	igf2bp2a	0.335074	4.68576	3.39834	0.00230128	0.0806083	-1.99389	4.46314	4.3339	4.61161	4.48301	4.73288	4.8635	4.7183	4.91716
570918	ENSDARG00000078102	psda	-0.308382	5.27887	-3.39729	0.00230729	0.0806328	-2.04275	5.33031	5.30169	5.39505	5.38368	4.841	5.12108	5.11571	5.09927
449776	ENSDARG00000068893	mettl5	0.51558	2.28003	3.39324	0.00233061	0.081243	-1.7143	2.09752	2.35675	2.14443	2.1256	2.49443	2.85575	2.66491	2.77335
110440132		LOC110440132	1.41611	1.99782	3.42439	0.00233272	0.081243	-1.49119	0.45304	0.00347077	0.941043	0.370698	1.00928	1.7514	2.42593	2.2458
566714	ENSDARG00000068088	tcnl	-1.38186	4.71711	-3.49411	0.00234058	0.081378	-1.84461	3.09322	5.06751	5.13705	5.13309	2.31692	3.59464	3.55912	3.43238
436603	ENSDARG00000052099	agxta	-0.92639	4.93601	-3.4572	0.00234495	0.0813913	-1.94323	3.88104	5.37588	5.40401	5.11417	3.41396	4.13639	4.3368	4.18322
378713	ENSDARG00000006019	tktb	0.232129	8.30694	3.3889	0.0023558	0.0815466	-2.12199	8.17622	8.15418	8.03605	8.08104	8.41975	8.35598	8.26687	8.33345
402977	ENSDARG00000056239	tmem45b	-0.370697	4.41101	-3.38794	0.00236141	0.0815466	-1.98985	4.28294	4.608	4.59055	4.73167	3.98626	4.21658	4.15231	4.37666
436897	ENSDARG00000020031	cldn11a	0.520037	4.38162	3.38856	0.00235779	0.0815466	-2.00119	4.29202	4.4272	4.01394	4.22014	4.65259	4.51253	4.77818	5.09447
58094	ENSDARG00000086842	dap1b	0.380116	5.33597	3.38628	0.00237117	0.0817451	-2.06773	4.86089	5.10592	4.82745	5.19287	5.15874	5.30303	5.48023	5.5667
327556	ENSDARG00000059035	porb	-0.636241	7.44196	-3.41582	0.00238977	0.0818687	-2.10055	6.94392	7.96267	7.63387	7.2296	6.38647	6.86974	7.05094	6.91822
436969	ENSDARG00000004141	zgc:92630	-0.813947	4.36686	-3.4265	0.00238447	0.0818687	-1.94219	3.88104	4.78906	4.95712	4.64597	3.24391	3.97165	4.04957	3.75074
570148	ENSDARG00000056200	abcb9	-0.579492	2.70586	-3.3834	0.00238815	0.0818687	-1.71396	1.97938	2.70629	2.83063	2.83211	1.76772	1.97181	2.02926	2.26497
103909957		LOC103909957	-0.857088	0.581483	-3.38295	0.0023908	0.0818687	-1.67105	2.34871	2.6344	2.59583	2.36786	1.62507	1.8582	1.20476	1.83481
101886584		si:ch211-66k16.2	1.91108	0.152777	3.37542	0.00243587	0.0832726	-1.55882	-3.23028	-4.01707	-5.02268	-3.93518	-1.86261	-1.38379	-3.37668	-1.93584
393832	ENSDARG00000098162	zgc:77748	-0.690285	5.10835	-3.40407	0.00245317	0.0833439	-2.04467	4.32541	5.3193	5.52616	5.41093	3.93796	4.52729	4.74399	4.6116
406325	ENSDARG00000038881	acaa2	-0.329028	7.19656	-3.37237	0.00245429	0.0833439	-2.1494	7.0241	7.48321	7.44888	7.45515	6.90531	7.09013	7.14749	6.95223
436939	ENSDARG00000020212	slc1a1	-0.436787	4.12778	-3.3742	0.0024432	0.0833439	-1.99608	4.1577	4.27468	4.20427	4.8035	3.89209	4.03555	3.74563	4.01959
103910147	ENSDARG00000110877	LOC103910147	-1.02064	1.46199	-3.37342	0.00244794	0.0833439	-1.53419	1.24188	0.90685	1.97279	1.66515	0.689419	0.682033	0.0515867	0.270883
558005	ENSDARG00000017355	rsph9	1.09125	0.224235	3.37013	0.00246796	0.0836688	-1.47686	-0.612153	0.329414	-1.26194	-0.0515471	0.797892	0.682033	0.955083	0.334604
541385	ENSDARG00000044034	tmem86a	0.577748	3.27011	3.36787	0.00248181	0.0839988	-1.90345	3.13605	2.59593	3.32505	3.04424	3.23529	3.5812	3.59405	4.00244
561010	ENSDARG00000095268	si:dkey-261h17.1	0.324924	7.79972	3.36468	0.0025015	0.0843275	-2.17644	7.75821	7.70839	7.92499	7.73461	8.29257	8.13832	8.0749	7.91991
568482	ENSDARG00000013050	abcc12	-0.673756	4.09541	-3.37341	0.00250073	0.0843275	-1.95655	3.722	4.60034	3.97227	3.89209	3.06619	3.75645	3.47315	3.19513
678546	ENSDARG00000091658	sptssb	-0.578065	1.99342	-3.36429	0.00250392	0.0843275	-1.72838	2.18093	2.52324	2.50359	2.39057	1.58898	1.7753	1.85419	2.07246
568833	ENSDARG00000087805	cldn34a	-1.16173	1.18085	-3.3588	0.00253816	0.0852222	-1.55011	0.382018	1.69198	1.56728	1.8432	0.246791	0.309339	0.53674	-0.263807
799116		mslna	-1.18731	3.76239	-3.41336	0.00253987	0.0852222	-1.76502	2.66462	3.59294	3.77757	2.61769	2.04858	2.25686	2.35474	1.23111
103908636		LOC103908636	-1.36284	3.72187	-3.44362	0.00254301	0.0852222	-1.82644	2.40912	4.31415	4.22448	4.29267	1.46442	2.54758	2.96731	2.81303
768289	ENSDARG00000044975	krt94	-0.387831	6.88119	-3.35686	0.00255034	0.0853275	-2.18147	6.47009	7.01707	7.00583	6.92645	6.27676	6.5488	6.67345	6.369
559018	ENSDARG00000055595	clul1	-2.64044	3.16563	-3.47212	0.00255617	0.085371	-1.59469	1.73273	3.8769	3.96775	3.78872	-0.402112	0.631008	0.645393	1.94996
102725534	ENSDARG00000078388	glis2a	0.455897	4.00824	3.35534	0.00256	0.085371	-2.0401	3.722	3.94167	4.0657	3.90976	3.9584	4.2837	4.45698	4.76682
563241	ENSDARG00000099525	si:ch1073-13h15.3	-1.75026	4.8985	-3.47628	0.00256733	0.0854757	-1.98116	3.88104	5.74197	5.71935	6.37546	2.12645	3.89209	4.15634	4.54773
559327	ENSDARG00000069989	bnc2	0.318638	5.68332	3.35224	0.00257968	0.0856075	-2.17295	5.69791	5.32257	5.38627	5.47023	5.85488	5.76939	5.76069	5.76636
572250	ENSDARG00000102398	cnn1b	-0.669012	4.8684	-3.37382	0.0025795	0.0856075	-2.05933	4.18507	4.87205	4.83974	5.02924	3.26908	4.20357	4.20727	4.57372
368319	ENSDARG00000089413	mbpb	-0.272661	6.44561	-3.34917	0.00259935	0.0861202	-2.19746	6.35216	6.64059	6.57941	6.62281	6.11372	6.36873	6.34553	6.27632
554361	ENSDARG00000104815	lmx1ba	-0.57742	2.79925	-3.34649	0.0026166	0.0863559	-1.87062	3.45819	3.00753	2.81369	2.88375	2.81809	2.42116	2.4916	2.11891
556522	ENSDARG00000059700	agmat	-0.523371	2.70294	-3.34678	0.00261471	0.0863559	-1.88944	2.74899	3.34934	3.01091	3.43716	2.23599	2.81728	2.73927	2.66022
100034658	ENSDARG00000094990	si:dkey-91f15.1	-1.3596	2.41109	-3.38549	0.00261915	0.0863559	-1.64208	2.27362	2.77823	1.22623	2.61027	0.57296	1.46345	0.330388	1.09064
415209	ENSDARG00000104682	tpm2	-0.306607	8.19891	-3.34258	0.00264199	0.0869684	-2.22874	7.84667	8.27002	8.18886	8.07079	7.63504	7.7486	7.99477	7.77151
557512	ENSDARG00000076017	tmem69	-0.445932	2.22473	-3.34107	0.0026519	0.087154	-1.81437	2.47382	2.52324	2.60118	2.49797	2.19195	1.97181	2.07669	2.07246
321928	ENSDARG00000001873	phgdh	0.518444	4.90732	3.33751	0.00267531	0.0876409	-2.16746	5.05984	4.71226	4.77308	4.37881	5.57857	5.36813	5.2085	4.84078
100535718	ENSDARG00000077677	pdgfd	0.624466	1.9062	3.33774	0.00267379	0.0876409	-1.74139	1.5642	1.67438	1.23948	1.53751	1.79806	2.23879	1.98914	2.49491
378855	ENSDARG00000009505	prelid3b	-0.518928	6.79789	-3.34087	0.0026944	0.087984	-2.22916	6.71869	7.45643	6.6061	6.74	6.2851	6.54476	6.11307	6.5029
110440161		LOC110440161	-0.591928	1.73921	-3.33467	0.00269416	0.087984	-1.74288	2.09752	1.97022	2.06405	2.16793	1.53247	1.23832	1.4527	1.71297
100142639	ENSDARG00000077257	timd4	-0.541358	1.75561	-3.33256	0.00270822	0.0882942	-1.73571	1.75729	2.29948	1.92446	1.89287	1.09936	1.67617	1.4527	1.48268
569755	ENSDARG00000074908	col6a1	-0.287149	8.80441	-3.32919	0.00273085	0.0887483	-2.26785	8.89619	8.8725	9.09055	8.90036	8.69744	8.62854	8.81253	8.47237
767793	ENSDARG00000111474	cfap100	0.748049	1.10577	3.32966	0.00272767	0.0887483	-1.67272	1.20232	1.17517	0.313954	0.763802	1.93126	1.7753	1.41844	1.3222
560497	ENSDARG00000061260	si:dkey-202e22.2	0.445873	2.37576	3.32531	0.00275714	0.0894601	-1.87429	2.33855	2.05544	2.33932	2.16793	2.81809	2.70352	2.69495	2.4638
30604	ENSDARG00000055278	cfb	0.804208	5.87184	3.38585	0.0027629	0.0895048	-2.19703	5.24865	5.52627	5.23507	5.53477	5.95614	5.80124	6.1388	6.86662
564266	ENSDARG00000056767	itgb3a	0.405537	4.41138	3.32373	0.00276788	0.0895239	-2.1696	4.49479	4.14143	4.65367	4.46156	4.90883	4.6398	4.89961	4.92456
334010	ENSDARG00000026736	il11ra	0.461648	2.72942	3.31683	0.00281544	0.0899223	-1.96888	2.81988	2.26527	3.05028	2.67609	3.19509	2.86893	3.23217	3.36151
402827	ENSDARG00000024160	hao1	0.36039	4.53759	3.32061	0.00278926	0.0899223	-2.14719	3.89948	4.33926	4.08882	4.36647	4.49895	4.40038	4.53966	4.69876
497613	ENSDARG00000053459	rybpb	0.396985	4.98589	3.31943	0.00279741	0.0899223	-2.21459	5.1228	4.64212	4.94285	4.64212	5.31124	5.15044	5.23542	5.24046
550249	ENSDARG00000035958	tnni2b.1	-0.38211	5.85468	-3.31685	0.00281528	0.0899223	-2.25998	5.67988	6.05313	6.03765	5.94132	5.37338	5.54757	5.79624	5.46597
555681	ENSDARG00000076856	frem2a	0.518178	4.62737	3.31691	0.00281484	0.0899223	-2.19171	4.92528	4.03678	4.64525	4.20891	5.09832	4.96202	4.92066	4.90604
561280	ENSDARG00000016154	zfp36l1a	0.365486	7.88254	3.31834	0.00280492	0.0899223	-2.28639	7.93799	7.82081	7.59435	7.82816	8.15263	8.07772	8.06242	8.35071
566212	ENSDARG00000056630	angptl5	-0.597463	2.98947	-3.31829	0.00280531	0.0899223	-1.94188	2.67996	3.14145	3.18151	3.35144	2.21695	2.27718	2.72447	2.74928
566822	ENSDARG00000013921	frya	-0.360827	6.25756	-3.31783	0.00280847	0.0899223	-2.26817	6.23491	6.40879	6.4637	6.30451	5.903	5.99129	6.14473	5.92946
100125912	ENSDARG00000054741	prkg2	-0.654736	1.9896	-3.31233	0.00284683	0.0907827	-1.79659	1.73273	2.44206	2.47554	1.86883	1.50453	1.67617	1.2661	1.45463
557830	ENSDARG00000095638	si:dkey-284p5.3	-1.1778	1.00715	-3.31095	0.0028565	0.090949	-1.61198	0.816884	1.87627	0.580635	0.131384	-0.540713	0.0578753	-0.214015	-0.603747
569522	ENSDARG00000088308	notchl	0.584387	3.08544	3.30984	0.00286434	0.0910565	-2.026	3.08314	2.62596	2.80611	3.20418	3.30056	3.12943	4.03829	3.58745
563642	ENSDARG00000074698	sdsl	-1.21323	2.46867	-3.33885	0.00287211	0.0911616	-1.75595	1.20232	2.94114	2.49036	2.52896	0.313954	1.36643	1.05165	1.58736
560618	ENSDARG00000075833	lyve1a	1.13544	1.57557	3.33437	0.00290872	0.0921804	-1.81145	1.39208	1.43315	1.08338	1.66515	2.04858	1.67617	3.03403	3.37154
322462	ENSDARG00000086826	sult6b1	-0.659364	5.46042	-3.33099	0.00292863	0.0925239	-2.24024	4.7424	5.79374	5.64384	5.59381	4.67672	4.69864	5.01198	4.74895
791214	ENSDARG00000062959	zgc:158785	-1.04939	1.67186	-3.30099	0.0029275	0.0925239	-1.72639	1.78288	1.82252	1.53478	1.70103	1.00928	0.682033	0.47764	0.474006
415138	ENSDARG00000006215	akr1b1	-0.738463	5.59097	-3.34751	0.00294497	0.0927497	-2.25736	5.26374	6.42686	5.93363	6.07969	5.1701	5.3396	5.42419	4.81414
492702	ENSDARG00000089920	mlip	0.442896	5.92446	3.29695	0.0029568	0.0927497	-2.30841	5.47989	5.57078	5.44713	5.79248	5.91931	6.10359	5.81254	6.22666
555691	ENSDARG00000043443	kcnj13	0.447044	3.44455	3.29644	0.00296048	0.0927497	-2.11849	3.48994	3.13801	3.57459	3.53589	3.85843	3.71278	3.77655	4.18017
777756	ENSDARG00000074955	nup98	0.268592	6.75673	3.29707	0.00295592	0.0927497	-2.32443	6.76841	6.70452	6.80795	6.69107	6.89657	6.86132	7.02148	7.26714
793963	ENSDARG00000105416	adgrg4a	-1.56149	3.20718	-3.37913	0.00296759	0.0927497	-1.87152	1.8579	3.89446	3.70265	3.75289	0.385566	1.7753	2.24494	2.56848
100332760	ENSDARG00000076638	mex3a	0.375333	4.90265	3.29578	0.00296526	0.0927497	-2.26711	5.01744	4.55504	4.83551	4.8212	5.24745	5.187	5.09059	5.2048
101886880		LOC101886880	0.581674	3.15424	3.29586	0.00296473	0.0927497	-2.14061	3.80739	3.18862	3.53232	3.61858	3.62479	4.11563	4.11704	4.6186
548335	ENSDARG00000009939	micu2	-0.327459	4.54205	-3.29415	0.00297725	0.0929094	-2.23802	4.52783	4.73988	4.78106	5.10269	4.42278	4.50899	4.49396	4.41464
321046	ENSDARG00000012694	c3a.1	0.655492	8.23501	3.33142	0.00299324	0.0931236	-2.32364	8.20842	7.96946	7.66477	8.28096	8.81863	8.32964	8.23332	9.36442
405773	ENSDARG00000028159	tead1a	0.312997	3.38715	3.29213	0.00299202	0.0931236	-2.1387	3.74386	3.46929	3.37448	3.7013	4.01895	3.80842	3.78397	3.9301
436981	ENSDARG00000074892	pde6d	-0.571202	2.68105	-3.28999	0.00300786	0.0934358	-1.96663	2.76368	2.91055	2.86917	2.70589	2.78164	2.29929	1.90294	1.97843
494087	ENSDARG00000003934	nxnl2	-0.564053	1.6284	-3.28911	0.00301437	0.0934959	-1.81899	1.59107	2.13416	1.88125	1.91909	1.50453	1.27126	1.30978	1.18391
567873	ENSDARG00000021345	prph2l	-0.71462	2.00611	-3.2883	0.00302037	0.0935399	-1.8687	2.47382	2.37246	1.83121	2.42415	2.25955	1.7251	1.2661	0.984727
100329607	ENSDARG00000105022	LOC100329607	-0.745823	3.04644	-3.28911	0.00304298	0.0940971	-2.01019	2.67996	3.28938	3.41946	3.18516	2.25955	2.66107	2.20618	2.4638
492520	ENSDARG00000054172	pgrmc1	-0.396656	5.76236	-3.28281	0.00306147	0.0942407	-2.33438	5.37061	6.071	5.80994	5.90562	5.32891	5.48382	5.4914	5.26584
791470	ENSDARG00000004396	b3gnt5b	-0.628516	2.18831	-3.28324	0.00305824	0.0942407	-1.94182	2.3917	2.83688	2.39286	2.75428	1.53247	2.14378	1.9258	2.26497
100149876	ENSDARG00000105114	crebrf	0.451656	2.82437	3.28297	0.00306027	0.0942407	-2.06029	2.7339	2.70629	2.7493	2.98097	2.75248	3.36336	3.39564	3.46607
560400	ENSDARG00000007219	actn1	0.290953	6.88916	3.28095	0.00307547	0.0942452	-2.36298	6.98924	6.72233	6.8101	6.72343	7.20979	6.86974	7.18275	7.14672
100535938	ENSDARG00000087227	oit3	-0.684634	1.61637	-3.28121	0.00307357	0.0942452	-1.77776	1.39208	1.87627	1.12612	1.78651	0.507148	1.02604	0.804159	1.11155
103911184	ENSDARG00000078037	chpfb	-0.466092	2.96035	-3.28194	0.00306805	0.0942452	-2.02725	2.95943	3.34934	2.83063	2.93739	2.86797	2.54758	2.38712	2.41115
560290	ENSDARG00000076584	patz1	0.313524	4.3091	3.2795	0.00308649	0.094441	-2.24037	4.28766	4.15935	3.96269	4.25342	4.50817	4.55745	4.37851	4.47314
556689	ENSDARG00000096428	si:dkey-217d24.6	0.292095	4.91691	3.2761	0.00311239	0.095091	-2.31465	5.06901	4.83795	4.72241	4.8142	5.20029	5.14285	5.16948	5.09927
556410	ENSDARG00000038141	atf4b	0.302587	8.32705	3.27446	0.00312493	0.095189	-2.39406	8.38527	8.29743	8.12935	8.26393	8.71384	8.59082	8.35598	8.62576
558940	ENSDARG00000015290	sacm1la	-0.301482	3.99621	-3.27488	0.00312172	0.095189	-2.196	3.99449	4.0074	4.24295	3.80869	3.59757	3.60811	3.81379	3.8294
100317899	ENSDARG00000100115	dnah1	0.424255	2.52259	3.26941	0.00316398	0.0962349	-2.01958	2.24265	2.3385	2.32053	2.44396	2.74078	2.85575	2.76793	2.67631
436958	ENSDARG00000016048	gpat3	-0.335056	5.29432	-3.26814	0.00317384	0.0963912	-2.35044	5.36076	5.40481	5.41047	5.47703	5.14373	4.96202	5.13793	5.06923
553770	ENSDARG00000004492	pcyt1ab	0.406371	3.85328	3.26535	0.0031957	0.0964809	-2.24043	3.85891	3.50159	4.07733	3.93701	4.31802	4.17612	4.23346	4.27081
559990	ENSDARG00000063026	mlc1	0.518085	2.85215	3.26567	0.0031932	0.0964809	-2.04105	2.321	2.13416	2.30144	2.75428	2.64559	2.83051	2.76793	3.34249
566575	ENSDARG00000062995	si:dkey-14o18.2	-1.06193	2.23875	-3.28402	0.00318756	0.0964809	-1.87679	1.35414	2.44206	2.83063	2.58858	1.18391	1.19865	0.906616	1.68538
100038768	ENSDARG00000062231	znf362b	0.303932	4.73432	3.26659	0.00318599	0.0964809	-2.31807	4.73348	4.57167	4.75589	4.47302	4.89609	4.93873	4.87525	5.04029
568718	ENSDARG00000022727	epha2b	0.329128	5.36434	3.26194	0.00322261	0.0971494	-2.38094	5.30911	5.28704	5.55001	5.3077	5.46957	5.69364	5.86572	5.74116
641580	ENSDARG00000006474	saxo2	0.594105	2.00598	3.25996	0.00323828	0.0974779	-1.95788	2.00572	1.82252	1.70383	1.47858	2.19195	2.14378	2.60823	2.44672
30427	ENSDARG00000033172	nr2f5	0.279164	5.65425	3.25928	0.00324366	0.0974962	-2.397	5.77511	5.49601	5.59446	5.67582	6.06097	5.88348	5.83964	5.87377
326857	ENSDARG00000013095	gclc	-0.290267	5.87732	-3.25837	0.0032509	0.0975625	-2.39795	5.66594	5.99829	6.03765	5.84487	5.50941	5.55967	5.66518	5.65166
557892	ENSDARG00000067831	tbata	0.750061	0.797778	3.25781	0.00325543	0.0975625	-1.8062	0.869427	0.329414	1.0316	0.370698	1.64633	1.58184	1.18245	1.18391
368885	ENSDARG00000000551	slc1a4	0.52512	4.81453	3.26086	0.00326448	0.0975953	-2.36344	5.33664	4.61195	4.79779	4.65054	5.94485	5.23631	5.26186	5.053
449546	ENSDARG00000007247	ric8a	-0.340603	4.60214	-3.25648	0.00326609	0.0975953	-2.30369	4.49134	4.80681	4.51286	4.51327	4.15483	4.18123	4.38649	4.24038
327272	ENSDARG00000000068	slc9a3r1a	-0.582448	5.13102	-3.26806	0.0032923	0.0980913	-2.3554	4.70047	5.53644	5.57973	5.38582	4.32937	4.68863	5.08136	4.77336
387260	ENSDARG00000101557	scarb1	-0.762023	4.21483	-3.28966	0.00328865	0.0980913	-2.25606	3.8393	4.3339	4.84606	5.28805	3.68486	3.70094	3.95447	3.91735
767756	ENSDARG00000093640	ugt5a2	-1.74947	2.17437	-3.30927	0.00330731	0.0983949	-1.78425	0.686558	2.75029	2.66371	1.97802	-0.688632	0.489345	0.778745	0.505198
100002203	ENSDARG00000092225	si:dkeyp-13a3.10	-0.506863	2.66965	-3.24914	0.0033254	0.098789	-2.07364	2.80753	2.91992	2.92076	2.76991	2.47625	2.01627	2.24494	2.66022
337696	ENSDARG00000021149	cbr1l	-0.410835	5.10187	-3.24705	0.00334252	0.0988513	-2.35595	4.40734	5.19834	4.97344	5.08757	4.35654	4.49825	4.58064	4.58903
568925	ENSDARG00000040358	spred3	-0.405715	4.58342	-3.24652	0.00334687	0.0988513	-2.35206	5.00594	4.90268	4.61161	4.92218	4.72997	4.46297	4.34975	4.27598
100009661	ENSDARG00000051798	brd1b	0.279077	5.47831	3.24825	0.00333265	0.0988513	-2.41646	5.67023	5.3629	5.43709	5.36609	5.7083	5.86295	5.71401	5.667
110437765		LOC110437765	-0.304961	4.45744	-3.24653	0.00334673	0.0988513	-2.32323	4.5436	4.54311	4.55395	4.47302	3.99345	4.30205	4.23835	4.36097
558368	ENSDARG00000044092	atp5if1b	-0.365924	5.50644	-3.24459	0.0033627	0.0990324	-2.4151	5.38368	5.7513	5.64599	5.5824	5.10545	5.21649	5.37661	5.20109
100538004	ENSDARG00000091349	plekhd1	-0.859336	2.06889	-3.24505	0.00335896	0.0990324	-1.90627	1.67632	2.59593	2.49036	1.14616	1.31205	0.891087	1.52009	0.748874
100537793	ENSDARG00000102288	pcare	-0.443625	3.74652	-3.2426	0.00337915	0.0993733	-2.25813	3.68009	4.02728	4.15469	4.1001	3.54316	3.6383	3.52011	3.48471
767734	ENSDARG00000059956	ptk6b	-1.28224	2.45985	-3.29306	0.0033887	0.0995109	-1.97045	1.59107	2.97625	3.07783	3.66725	0.57296	1.7753	2.14603	1.68538
368917	ENSDARG00000001452	adam8a	0.597127	2.56092	3.24024	0.00339873	0.0995189	-2.11639	2.62415	2.29948	2.47554	2.40894	2.99982	2.63653	3.01123	3.55596
100331436		LOC100331436	-0.640037	0.314638	-3.24029	0.00339836	0.0995189	-1.79476	0.706048	0.759741	0.983353	1.09887	0.0515867	0.454317	0.645393	-0.174459
571403	ENSDARG00000060113	znf395a	0.537452	6.03738	3.25123	0.00341333	0.0998032	-2.44471	5.81382	6.33157	5.65884	5.87289	6.16204	6.6362	6.29835	6.73102
30384	ENSDARG00000030621	th	-0.41369	2.54536	-3.23762	0.00342068	0.099875	-2.09667	2.77992	2.88687	2.65638	2.7967	2.50965	2.45025	2.07669	2.43083
494083	ENSDARG00000003635	mogat3b	-0.459377	3.04581	-3.23562	0.00343749	0.099937	-2.15689	2.79567	3.27101	3.31732	3.27046	2.64559	2.59088	2.73927	2.84343
100149664	ENSDARG00000102742	bmpr1bb	0.423432	2.74933	3.23639	0.00343094	0.099937	-2.14172	2.84417	2.55402	2.61357	2.51503	2.95531	3.09411	3.23217	2.93679
100151163	ENSDARG00000086523	erlin2	-0.337827	4.06975	-3.23616	0.00343295	0.099937	-2.32103	4.1232	4.35669	4.40826	4.38249	3.97149	3.95872	3.85353	4.13725
100000160	ENSDARG00000069105	fgfr4	0.36277	5.59536	3.23473	0.00344492	0.10001	-2.4456	5.45703	5.09832	5.40504	5.53882	5.89858	5.60915	5.73353	5.7083
563429	ENSDARG00000102777	thbs4a	-0.368965	3.57457	-3.23167	0.00347087	0.100504	-2.29103	3.79156	4.02728	4.02606	4.18322	3.5091	3.75057	3.72719	3.56364
108181664	ENSDARG00000051823	LOC108181664	-0.447737	3.56736	-3.23156	0.00347177	0.100504	-2.22234	3.55964	3.57262	3.53806	3.48583	3.16469	2.83051	3.13788	3.23529
406575	ENSDARG00000006029	lta4h	-0.529613	5.60321	-3.23721	0.0034844	0.100574	-2.43862	5.08506	5.75747	5.76433	5.82918	5.00203	5.17052	5.12379	5.02056
571682	ENSDARG00000075930	adamts2	0.299992	3.86605	3.23022	0.00348322	0.100574	-2.31059	3.98337	3.72171	3.67724	3.80869	3.98626	4.04932	4.1814	4.17459
796833	ENSDARG00000045976	sidt2	0.262592	5.71945	3.22954	0.00348898	0.100574	-2.46704	5.71274	5.7162	5.52177	5.69212	6.02463	5.86555	5.81645	5.98691
565454	ENSDARG00000104919	si:ch211-153b23.3	1.18039	1.89553	3.28276	0.00349831	0.100701	-2.07024	2.33855	1.67438	2.22224	1.81601	2.58961	2.42116	3.02251	4.75825
550571	ENSDARG00000087196	fibinb	-0.461443	4.02147	-3.22351	0.0035409	0.101784	-2.32311	3.97688	4.43941	4.35808	3.87615	3.78772	3.78768	3.71381	3.51486
560210	ENSDARG00000055723	hsp70l	0.901718	2.97867	3.22747	0.00354714	0.101819	-2.01249	1.94852	1.48227	1.68881	0.783851	2.05994	2.55594	2.15882	2.7422
100537120	ENSDARG00000104980	ppef2a	-0.706591	2.71012	-3.22	0.00357141	0.102372	-2.12625	2.49046	3.18862	3.09221	2.76991	2.02418	2.23879	2.01085	2.44672
100004458		dchs2	-0.589463	3.56113	-3.21544	0.00361154	0.103237	-2.26543	3.63723	3.55006	3.71042	3.75289	2.90301	2.90301	3.33114	3.15583
100033387	ENSDARG00000043697	nefmb	-0.465996	5.78692	-3.21542	0.0036117	0.103237	-2.50433	6.1517	6.32646	6.34578	6.06725	5.66392	5.94378	5.73046	5.68877
30616	ENSDARG00000079564	myh7	0.35977	7.11617	3.21316	0.00363174	0.103557	-2.52494	7.18275	7.10538	7.16788	7.02496	7.50496	7.52004	7.59277	7.30209
664694		zgc:136963	-0.953092	0.737121	-3.21291	0.00363391	0.103557	-1.81324	0.150344	0.858506	0.983353	0.244612	-0.540713	-0.499352	0.420777	-0.964173
100148835	ENSDARG00000076025	dgkzb	-0.44579	3.97726	-3.21244	0.0036381	0.103557	-2.3373	3.77131	3.98149	4.29688	4.20405	3.36371	3.7626	3.64542	3.69776
100001408	ENSDARG00000075557	apcdd1l	0.333742	4.62336	3.21033	0.00365696	0.103948	-2.43952	4.53562	4.32967	4.60296	4.60766	4.86394	4.73907	5.05121	4.75503
58065	ENSDARG00000043130	notch2	0.360501	7.29645	3.2012	0.00373944	0.10585	-2.55466	7.45906	7.01071	7.39282	7.27995	7.68561	7.54889	7.66789	7.68208
557660	ENSDARG00000040009	palld	0.309979	7.64054	3.20122	0.00373925	0.10585	-2.55791	7.71402	7.42567	7.60724	7.57215	7.7734	7.67305	7.9877	8.12503
768292	ENSDARG00000061858	zgc:153968	-2.62406	4.7526	-3.31623	0.00373027	0.10585	-2.24514	3.36931	6.36526	5.26785	6.38848	-0.11835	3.45122	3.38683	4.1888
327387	ENSDARG00000010255	bin2b	0.720048	2.82933	3.20495	0.00374521	0.105867	-2.22066	2.67996	2.24803	2.6413	2.46249	3.12046	2.38891	3.53554	3.8754
561592	ENSDARG00000087093	si:ch211-157c3.4	-0.368699	5.46928	-3.19761	0.00377239	0.106397	-2.52951	5.47438	5.81382	5.77156	5.69423	5.46514	5.43023	5.06672	5.31723
570852	ENSDARG00000077728	supv3l1	0.389056	3.72281	3.19739	0.0037744	0.106397	-2.34193	3.48583	3.45122	3.41024	3.30012	3.91005	3.73682	3.86509	3.69125
565515	ENSDARG00000069269	wdr35	0.34411	4.10558	3.19576	0.00378945	0.106674	-2.41593	4.11615	3.66676	4.01394	4.15245	4.46306	4.16476	4.26642	4.43107
553983	ENSDARG00000104007	pcdh1g1	1.85663	1.50083	3.19291	0.00381585	0.107221	-1.85503	-5.02268	-0.892801	-3.11313	-2.08342	-0.983963	-0.459783	-0.770076	-1.48245
100216326	ENSDARG00000069473	frem1a	0.35304	5.05111	3.19254	0.00381936	0.107221	-2.51535	5.05045	4.71226	4.94476	4.93392	5.3089	5.19643	5.32301	5.22436
335386	ENSDARG00000075917	cfap74	0.513036	1.87244	3.19062	0.00383728	0.107505	-2.10156	1.70242	1.56325	1.78827	1.75952	2.09225	2.14378	2.55273	2.07246
101885935		LOC101885935	0.798236	0.596562	3.19033	0.00384002	0.107505	-1.89961	0.706048	0.0825719	0.0978678	-0.350833	1.27126	0.682033	0.752595	1.02796
550629	ENSDARG00000028973	tekt2	0.948631	0.319472	3.18881	0.00385425	0.107608	-1.8639	-0.235375	-0.180922	-1.26194	0.0470426	0.57296	0.568858	0.131384	0.899662
103909755	ENSDARG00000088680	hhla2b.1	-0.846863	1.26196	-3.18916	0.00385098	0.107608	-1.969	1.06779	1.69198	1.78827	1.60348	0.385566	0.51708	1.4527	0.402983
393207	ENSDARG00000040466	vil1	-1.36721	7.81704	-3.28966	0.00389065	0.10774	-2.51465	6.70004	8.5346	8.47237	8.16284	5.37032	7.08375	7.17347	6.7735
403014	ENSDARG00000040812	ncf4	-0.717478	0.734542	-3.18725	0.0038689	0.10774	-1.91886	0.760507	1.00367	0.74174	1.53751	0.313954	0.231441	0.420777	0.204911
541345	ENSDARG00000079497	tcima	0.975403	4.58975	3.26133	0.00387008	0.10774	-2.45844	4.48089	5.34731	3.8921	4.26856	4.93645	5.7123	5.32936	5.9185
541514	ENSDARG00000043182	hhla2a.1	0.540288	4.82509	3.19356	0.0038798	0.10774	-2.51651	4.75253	4.88405	4.45064	4.82894	5.01933	5.06471	5.30196	5.69466
557717	ENSDARG00000056036	stxbp1b	-0.262195	6.24983	-3.18503	0.00388998	0.10774	-2.57477	6.181	6.12422	6.14747	5.86837	5.86424	5.72276	5.95564	5.72959
767774	ENSDARG00000104370	esm1	0.735453	1.3218	3.18576	0.00388303	0.10774	-2.0426	1.42419	1.56325	0.983353	0.763802	1.76772	1.64224	1.55342	2.73419
403048	ENSDARG00000040959	rabl3	-0.54926	1.73936	-3.18379	0.00390177	0.107755	-2.07465	2.03158	1.90322	1.97279	2.02493	1.79806	1.23832	1.05165	1.65299
795588	ENSDARG00000013926	slc16a9a	0.934989	3.36093	3.23863	0.00390136	0.107755	-2.35963	2.91389	3.50159	3.46929	3.6596	3.57266	3.99181	4.30584	5.42398
100148657	ENSDARG00000102234	si:ch211-71n6.4	0.475007	2.46095	3.18165	0.00392216	0.108172	-2.23862	2.42468	2.20932	2.54467	2.52896	2.83191	2.84347	2.87984	3.05231
450019	ENSDARG00000104441	hspb7	-0.336584	3.68519	-3.18057	0.00393252	0.108219	-2.38906	3.87326	4.00121	3.68355	3.78245	3.50131	3.52101	3.59989	3.37154
100334632	ENSDARG00000070025	dchs1a	0.339742	4.64407	3.18037	0.00393445	0.108219	-2.52357	4.75917	4.69418	4.72241	4.52049	5.16527	5.11816	5.0153	4.75503
563672	ENSDARG00000102472	btbd17b	-0.548454	3.41037	-3.17975	0.00394035	0.108226	-2.2735	2.79567	3.55006	3.41024	2.80756	2.71525	2.7869	2.76793	2.09408
100332935	ENSDARG00000091471	ect2l	0.742069	0.70873	3.17923	0.00394532	0.108226	-1.98849	0.978572	0.166724	0.451987	1.26525	1.76772	1.51313	1.30978	1.23111
556399	ENSDARG00000094451	cfp	0.489661	3.15902	3.17804	0.00395683	0.108396	-2.31684	2.85325	2.90402	2.89985	2.84105	3.33329	3.0789	3.28532	3.76529
751108	ENSDARG00000020053	nkd1	0.320542	6.03373	3.17626	0.00397398	0.10872	-2.59944	6.15367	6.0178	5.99875	5.92831	6.49824	6.38997	6.24386	6.2486
569167	ENSDARG00000040004	si:ch211-244a23.1	-0.721107	0.699873	-3.17408	0.00399524	0.109155	-1.99696	1.30006	1.1593	2.02938	1.20786	0.0870726	0.91079	0.978046	0.832203
30461	ENSDARG00000021442	cdh11	0.276624	7.53747	3.17037	0.00403144	0.109894	-2.62813	7.68648	7.32094	7.41641	7.51806	7.90155	7.67038	7.73461	7.74179
572649	ENSDARG00000036135	bbox1	-0.567207	4.68185	-3.17757	0.00403307	0.109894	-2.50618	4.22978	5.22529	5.07773	4.6105	4.08376	4.25702	4.45297	4.08022
393629	ENSDARG00000101567	guca1e	-2.78704	-0.085075	-3.22492	0.00405456	0.109953	-1.85301	-0.612153	0.810664	0.638467	1.94351	-1.86261	-3.17005	-2.20525	-1.11512
550225	ENSDARG00000003822	ankrd16	0.393509	2.24525	3.1678	0.00405678	0.109953	-2.22004	2.28232	2.1169	2.14443	2.06689	2.58961	2.45025	2.78245	2.35973
100148904	ENSDARG00000103586	si:dkey-65j6.2	0.383939	4.13778	3.16885	0.00404645	0.109953	-2.48491	4.01038	4.07125	3.92986	4.1001	4.77175	4.48306	4.26642	4.12406
110439587		LOC110439587	1.1228	0.384436	3.16839	0.00405093	0.109953	-1.88594	0.024439	-0.222189	-2.08342	-1.2551	0.764407	0.110919	0.0166868	0.0718205
58123	ENSDARG00000008818	hsf1	0.309767	5.10139	3.1649	0.00408551	0.110585	-2.60612	5.45883	5.27143	5.21189	5.48737	5.67717	5.55274	5.54721	5.89201
550284	ENSDARG00000037334	wdr92	0.462044	2.07084	3.16379	0.00409661	0.110739	-2.16062	1.83401	1.87627	1.78827	1.3596	2.40993	2.01627	2.09924	2.18473
563732	ENSDARG00000014927	uts1	-0.678995	1.85582	-3.16319	0.00410255	0.110753	-2.12601	1.8579	2.45944	1.72907	2.3269	1.22724	1.30149	1.85419	1.27459
393556	ENSDARG00000017388	gstt1b	-0.480578	4.25865	-3.16214	0.00411311	0.110891	-2.52215	4.17999	4.74773	4.81965	4.88837	3.88167	4.29224	4.47355	4.06368
368914		si:ch211-217g15.3	-1.38703	3.46461	-3.23664	0.00412034	0.110939	-2.2408	2.26384	4.01276	3.76345	4.14212	0.956899	2.46897	2.55273	2.66022
100334728	ENSDARG00000109443	eml4	0.315306	6.5007	3.16066	0.00412796	0.110998	-2.64136	6.75216	6.30138	6.57163	6.61833	6.93592	6.72131	6.90156	6.94592
436998	ENSDARG00000010981	zdhhc3a	0.386448	3.04056	3.15937	0.00414091	0.1112	-2.33771	2.70635	2.47554	2.96753	2.94852	3.2526	3.05919	3.11448	3.21556
324910	ENSDARG00000078707	sema7a	-0.542411	2.64931	-3.15847	0.00414996	0.111296	-2.23894	2.63911	2.59593	2.51874	2.72226	2.25955	2.03346	1.98914	2.02386
450018	ENSDARG00000078647	samsn1b	-1.45805	3.84351	-3.2366	0.00416333	0.111362	-2.24668	3.85269	4.54311	3.60215	2.37284	2.40993	2.53562	2.22709	1.35998
565203	ENSDARG00000036560	gpr185b	-0.496314	3.18285	-3.15747	0.00416013	0.111362	-2.35754	3.17278	3.62956	3.31732	3.18516	2.79635	3.09411	2.67997	2.74928
327288	ENSDARG00000003931	cndp2	-0.49938	5.36526	-3.15831	0.00417148	0.111434	-2.59824	4.95995	5.52138	5.41241	5.55317	4.9454	4.85137	4.98391	4.66748
30496	ENSDARG00000101251	ldha	-0.334093	8.104	-3.15392	0.00419614	0.111821	-2.6727	8.15754	8.37324	8.52132	8.35071	7.99055	7.96655	8.26248	7.84667
321709	ENSDARG00000062198	pcm1	0.234531	6.32689	3.15331	0.0042024	0.111821	-2.65491	6.26128	6.076	6.29806	6.2851	6.48569	6.4478	6.41268	6.51232
393673	ENSDARG00000033140	desi1a	-0.379623	5.30346	-3.15374	0.00419798	0.111821	-2.60319	5.23744	5.29895	5.28638	5.19725	4.75431	4.98433	4.81501	4.94828
336187	ENSDARG00000037324	klhl17	-0.296052	4.0813	-3.15093	0.00422683	0.112325	-2.51568	4.28294	4.35669	4.0657	4.39622	3.99345	4.0135	3.89176	4.01959
565332	ENSDARG00000045747	cped1	0.274494	4.80513	3.14987	0.00423766	0.112466	-2.60025	4.83153	4.71668	4.88863	4.66028	5.14972	4.84811	5.13288	5.06465
325958	ENSDARG00000040815	tsku	-0.513715	4.97168	-3.14772	0.00427419	0.113288	-2.58901	4.39241	5.15912	5.01474	5.37132	4.12106	4.60077	4.56175	4.59957
553578	ENSDARG00000038894	tmx3a	-0.816232	3.10521	-3.17043	0.00429653	0.113343	-2.37973	3.59865	3.3402	3.40193	4.02601	3.33868	2.53562	2.28393	2.94653
561736		fer1l4	-0.546211	2.5467	-3.14401	0.00429846	0.113343	-2.22442	1.97938	2.59593	2.47554	2.31047	1.76772	2.09905	1.52009	1.78993
569727	ENSDARG00000015970	phip	0.307671	6.09472	3.14465	0.00429185	0.113343	-2.67307	6.11742	5.95081	6.14136	6.04069	6.18632	6.45323	6.34703	6.49436
100332039	ENSDARG00000011257	enpp2	-0.422994	3.58166	-3.14418	0.00429671	0.113343	-2.43204	3.77586	3.36437	3.46929	3.74143	3.51646	2.92881	3.15994	3.05231
445481	ENSDARG00000036773	s100s	-0.531925	3.55726	-3.14256	0.0043137	0.113386	-2.46572	3.79693	4.16706	3.54476	3.95864	3.45211	3.30378	3.37898	3.20543
553575	ENSDARG00000019236	gsr	-0.369397	4.60205	-3.14302	0.00430887	0.113386	-2.57184	4.20331	4.86522	4.70466	4.80935	3.98106	4.32072	4.29258	4.51286
100170938	ENSDARG00000015854	chata	-0.373326	4.52909	-3.14226	0.00431677	0.113386	-2.56684	4.48089	4.68379	4.59669	4.58829	4.19679	4.41025	4.054	4.19511
323613	ENSDARG00000034368	hexb	-0.287508	5.68257	-3.14133	0.00432652	0.113474	-2.66405	5.49116	5.62806	5.81401	5.98572	5.36793	5.40095	5.451	5.54919
404621	ENSDARG00000003259	loxa	-0.536891	3.58009	-3.14089	0.00433123	0.113474	-2.44583	3.52101	3.49302	3.8308	3.94516	2.58961	3.30378	3.39564	3.35238
791175	ENSDARG00000009242	fev	-0.483941	2.3999	-3.13902	0.00435096	0.113844	-2.27855	2.59174	2.8532	2.45915	2.3269	2.09225	1.84869	2.26441	2.09408
415158	ENSDARG00000044562	cycsb	-0.437641	7.33837	-3.13777	0.00436415	0.114043	-2.69969	7.27954	7.51299	7.77151	7.49329	7.1	7.02496	7.10092	7.08086
790934	ENSDARG00000111612	mapkapk3	-0.411318	3.54734	-3.13493	0.00439433	0.114685	-2.4786	4.16735	3.68986	3.73057	3.47126	3.58833	3.3807	3.47315	2.96744
777719	ENSDARG00000071021	papss2a	-0.630305	5.73445	-3.1595	0.00443477	0.115593	-2.64443	4.77875	5.9608	5.82812	5.68383	4.30692	4.97348	5.24023	5.21122
568475	ENSDARG00000079148	nckap5l	0.405128	5.91592	3.12783	0.00447069	0.116381	-2.71215	6.26128	5.65113	6.13486	6.15662	6.34098	6.37335	6.47188	6.63797
793139	ENSDARG00000103459	evplb	-0.524992	8.51605	-3.14275	0.00447784	0.116418	-2.72327	8.09031	8.98182	8.78167	8.30536	7.85879	8.36962	8.14445	7.68605
326020	ENSDARG00000014232	si:dkey-121j17.5	-0.834619	2.43361	-3.12305	0.00452285	0.117439	-2.23024	1.31742	2.64125	2.50359	2.64733	0.90624	1.7514	1.71991	1.39025
567161	ENSDARG00000006079	gpr37l1a	0.36764	4.21579	3.12174	0.0045372	0.117662	-2.59305	4.14218	3.78096	3.92986	4.28406	4.52319	4.17612	4.48577	4.42179
541539	ENSDARG00000015273	alpi.1	-0.413697	3.26074	-3.12088	0.00454668	0.117758	-2.44747	3.47937	3.1705	3.41024	3.23276	3.20434	2.7493	2.85503	2.82858
58148	ENSDARG00000012903	slc34a2a	-1.84532	3.79725	-3.21107	0.00457432	0.118324	-2.29461	2.22116	4.57167	4.05031	3.93701	0.797892	2.59088	2.60823	1.39025
100006044	ENSDARG00000105362	faim2b	0.866969	2.55211	3.14542	0.00458518	0.118454	-2.40156	2.20148	2.20932	2.44416	3.17501	2.93059	3.07429	3.37898	4.11927
559908	ENSDARG00000052894	znf532	0.534667	4.20872	3.11406	0.00462311	0.11909	-2.60124	4.17515	3.3103	4.1696	3.87115	4.19679	4.31483	4.65537	4.49504
797250	ENSDARG00000099265	slc7a5	0.379093	5.20939	3.11363	0.00462729	0.11909	-2.70882	5.25493	4.62464	5.06857	5.29199	5.45883	5.29821	5.32936	5.66977
100101649	ENSDARG00000075222	amer2	0.314887	5.01217	3.11417	0.00462128	0.11909	-2.70138	5.19383	5.02008	4.92127	4.85225	5.23709	5.40788	5.47453	5.12675
323561	ENSDARG00000052063	col4a5	0.270569	8.77829	3.11106	0.00465625	0.119234	-2.77663	8.90509	8.46347	8.72414	8.67349	9.01303	8.96345	8.98928	8.88261
323834	ENSDARG00000009844	dusp23a	-2.05411	3.12841	-3.20196	0.00464875	0.119234	-2.21108	1.10894	4.19598	3.31732	4.37505	0.90624	1.33629	1.2661	1.27459
394115	ENSDARG00000008727	ranbp3a	0.400185	3.32707	3.11133	0.00465312	0.119234	-2.53997	3.45819	3.10813	3.63551	3.44637	3.64175	3.60041	3.81379	4.19511
560202	ENSDARG00000007671	ghrb	-0.356262	4.58966	-3.11169	0.00464915	0.119234	-2.64666	4.7298	4.8142	4.49054	4.62879	4.16757	4.44912	4.32161	4.30027
322509	ENSDARG00000045180	acta2	-0.849504	7.74774	-3.17504	0.00468021	0.119567	-2.71702	6.87653	8.04459	8.08937	8.12503	6.01445	6.9757	7.48238	7.26506
101886707	ENSDARG00000040608	gcnt7	-0.503775	3.6658	-3.10887	0.00468096	0.119567	-2.50404	3.10418	3.8769	3.61858	3.69525	2.60415	3.25287	3.09295	3.33314
100002956	ENSDARG00000078991	si:ch211-195e19.1	0.460853	4.9459	3.10669	0.00470575	0.119983	-2.70867	4.75917	4.608	4.6684	5.1845	5.0768	5.12658	5.24668	5.61446
100009654	ENSDARG00000058462	zgc:158846	-0.87301	7.32826	-3.17507	0.00470901	0.119983	-2.71549	6.29295	7.72505	7.59025	7.48381	5.40313	6.7247	6.89389	6.57834
406356	ENSDARG00000026771	tmem41ab	-0.460181	4.2593	-3.10436	0.00473237	0.120303	-2.63208	4.19511	4.48077	4.49479	4.61792	3.74686	3.8968	4.10407	4.20192
101886625		dmpk	-1.03378	0.0671069	-3.10427	0.00473336	0.120303	-2.02516	0.23802	0.759741	0.0178053	0.211021	-0.278225	-1.1516	-0.119357	-1.36252
100002312		crhr2	0.402332	3.71303	3.10238	0.00475514	0.120706	-2.70492	4.77875	4.48279	4.68924	4.71727	5.05888	4.6589	5.05433	5.50798
562077	ENSDARG00000010280	clasp1a	0.244249	6.15676	3.10021	0.0047802	0.121191	-2.77564	6.12983	6.0729	6.17564	6.04449	6.39702	6.44943	6.40523	6.14796
322347	ENSDARG00000002523	hsdl2	-0.333005	6.87699	-3.09704	0.00481697	0.121616	-2.78834	6.59771	7.07202	7.01216	7.07815	6.48375	6.56286	6.73492	6.64652
406688	ENSDARG00000041068	got2a	-0.475898	6.28343	-3.10024	0.00482236	0.121616	-2.77774	5.67781	6.58901	6.46877	6.48721	5.47495	5.9565	6.11566	5.77182
560000	ENSDARG00000062054	cpt1ab	-0.387141	6.67666	-3.09569	0.00483269	0.121616	-2.79	6.49404	6.7138	7.00473	6.99838	6.33524	6.23217	6.5488	6.54622
567205	ENSDARG00000036152	gas2b	0.590337	2.04198	3.09646	0.00482369	0.121616	-2.34425	1.5642	1.61518	2.20312	2.02493	2.35526	2.59088	2.38712	2.43083
791915	ENSDARG00000040469	enpp6	0.381647	2.65914	3.09617	0.00482709	0.121616	-2.44059	2.52708	2.24803	2.7184	2.57486	2.99982	2.9521	2.93313	2.70452
100536671		LOC100536671	-1.1552	4.93491	-3.17615	0.00482372	0.121616	-2.59981	3.8393	4.94376	5.32679	5.74132	2.76793	3.65838	4.44354	4.36353
393611	ENSDARG00000057113	c6	0.532564	4.04103	3.09399	0.00487446	0.122516	-2.67096	4.0585	3.91062	4.03514	4.24669	4.48088	4.06915	4.69889	5.13677
445095	ENSDARG00000040747	tm4sf4	-1.39983	5.91583	-3.18503	0.00491506	0.122723	-2.68353	4.6396	6.85149	6.36481	6.33611	3.56486	5.1846	5.06117	4.7812
556374	ENSDARG00000113572	si:dkey-102c8.3	0.420369	4.27735	3.08952	0.00490533	0.122723	-2.71781	4.51414	4.40546	4.23602	4.77056	4.89756	4.7598	4.93982	5.01107
559435	ENSDARG00000015033	slc23a1	-1.0258	2.34533	-3.11008	0.0049188	0.122723	-2.2966	1.39208	2.73302	2.7318	2.84463	1.22724	1.30149	1.55342	1.51806
568933	ENSDARG00000067507	kctd8	0.75219	0.539469	3.08985	0.0049015	0.122723	-2.12221	0.054376	0.0825719	0.638467	0.0470426	1.09936	0.682033	0.906616	1.1463
573378	ENSDARG00000010925	htra3b	0.404367	3.10979	3.08897	0.00491192	0.122723	-2.51202	2.74899	2.59593	2.94606	3.15143	2.95531	3.17245	3.48115	3.45014
100170791	ENSDARG00000010958	glmnb	-0.658278	3.25174	-3.08961	0.00490434	0.122723	-2.45893	3.3509	3.34934	3.0591	2.57486	2.69102	2.50032	2.45877	2.04841
723995	ENSDARG00000059060	lgalsla	-0.390003	3.6498	-3.08747	0.00492976	0.122847	-2.62534	4.01988	4.11714	3.91797	4.11103	3.6122	3.66938	3.48556	3.84152
494478	ENSDARG00000077372	tfr1b	-0.383947	5.59978	-3.08619	0.00494499	0.122909	-2.77164	5.27577	5.67091	5.44713	5.37594	5.11217	5.22001	5.00903	4.89198
555804	ENSDARG00000101535	col10a1b	-1.61672	1.33924	-3.11607	0.00494914	0.122909	-2.08983	0.869427	1.17517	1.59227	1.42419	-0.0345476	-0.653239	-0.119357	-0.603747
100148449	ENSDARG00000077866	nostrin	-0.572083	1.63969	-3.08524	0.00495635	0.122909	-2.23998	1.38129	1.48201	1.93275	1.85637	1.03658	1.25445	1.02057	1.0476
101886275		LOC101886275	0.668101	-0.00923082	3.08562	0.00495176	0.122909	-2.13096	0.311756	0.243138	-0.0748216	0.47468	1.22724	0.786218	0.589788	1.02796
492331	ENSDARG00000016918	ace2	-1.57196	6.50597	-3.18398	0.00496951	0.123013	-2.7135	5.05714	7.34071	7.04638	7.03636	3.37165	5.40095	5.81254	5.60903
562459	ENSDARG00000079229	znf414	0.284862	4.63611	3.08339	0.00497861	0.123013	-2.73189	4.57683	4.61597	4.58074	4.39088	4.92067	4.84078	4.86718	4.67472
110439948		LOC110439948	1.27519	0.310227	3.08367	0.00497513	0.123013	-2.04592	-1.51841	-0.681537	-3.49298	-0.930812	-0.540713	-0.194991	-0.51267	-0.263807
406360	ENSDARG00000070682	sdf4	-0.277227	5.26669	-3.08177	0.00499809	0.123239	-2.7861	5.41213	5.49172	5.40213	5.47372	5.30705	5.0875	5.1139	5.16264
569137	ENSDARG00000086248	kcnj1a.3	0.981528	2.35693	3.11431	0.00499986	0.123239	-2.41249	1.60348	2.65839	1.84668	2.09905	2.85236	2.65719	2.88652	3.75339
492818	ENSDARG00000056262	slc35g2a	-0.344113	3.5203	-3.08049	0.00501361	0.12328	-2.60003	3.62481	3.75353	3.53806	3.91398	3.32915	3.39411	3.23217	3.50026
101884719	ENSDARG00000058486	caps2	0.60442	0.672999	3.08088	0.00500889	0.12328	-2.1638	0.382018	0.407048	0.692544	0.370698	1.348	0.51708	1.37804	1.02796
541523	ENSDARG00000038585	eif4e2	0.339159	3.81053	3.07585	0.00507004	0.124518	-2.63523	3.60869	3.50964	3.51378	3.56233	3.71528	4.03555	4.06147	3.73626
557778	ENSDARG00000013687	cilp2	-0.29152	4.90613	-3.07419	0.00509034	0.124716	-2.76389	4.74853	4.97187	5.03138	5.03283	4.55994	4.6113	4.64652	4.80174
572703	ENSDARG00000020811	efemp2b	-0.48955	1.98409	-3.07456	0.0050859	0.124716	-2.34777	2.29089	2.10307	1.89539	2.19323	1.91974	1.25624	1.84551	1.50303
564573	ENSDARG00000006892	myo3b	-0.88821	3.64996	-3.10867	0.00514353	0.125868	-2.55669	3.33986	4.00121	3.79319	3.90362	2.83191	2.86893	2.89435	2.89086
436843	ENSDARG00000012632	zgc:92749	-0.603357	1.23982	-3.06926	0.00515133	0.125908	-2.217	0.928738	1.40019	1.41919	1.39293	0.743734	0.382018	0.906616	0.696723
567541	ENSDARG00000044191	gxylt2	0.395028	2.9766	3.06682	0.00518166	0.126498	-2.54741	2.63911	2.74829	2.85572	2.83211	3.37165	3.09411	3.11448	3.07394
321453	ENSDARG00000007836	ctsla	0.373836	9.34924	3.06361	0.00522204	0.126726	-2.88871	9.2172	9.39352	9.33789	9.13949	9.5982	9.6743	9.6051	9.70589
564457	ENSDARG00000068982	jhy	0.522948	2.05098	3.06495	0.00520515	0.126726	-2.44728	2.63911	1.90322	1.59227	2.14602	2.75248	2.71807	2.22709	2.67631
100006589	ENSDARG00000025375	idh1	-0.68295	7.44466	-3.1085	0.00520427	0.126726	-2.83345	6.84128	7.97525	7.83925	7.97132	6.57487	7.04229	7.23538	7.04278
100124530	ENSDARG00000104292	ctgfb	0.368314	3.68053	3.06388	0.00521865	0.126726	-2.67916	3.6953	3.72171	3.66426	3.56881	3.71528	3.94239	4.15634	4.31246
100145909	ENSDARG00000059360	srsf3b	0.327903	5.4777	3.0643	0.0052133	0.126726	-2.8342	5.43719	5.25806	5.22313	5.23433	5.80627	5.57745	5.53644	5.54408
100415794	ENSDARG00000002394	ugt5d1	-0.895877	2.46239	-3.07188	0.00523205	0.126818	-2.37191	1.31742	2.82498	2.80611	2.64733	1.05549	1.7753	1.85419	1.3222
100318080	ENSDARG00000103923	tfap4	0.332423	5.39839	3.06161	0.00524718	0.127034	-2.84253	5.52158	5.36739	5.18318	5.25651	5.59055	5.83462	5.61874	5.61446
100150043	ENSDARG00000096701	si:dkey-21e13.3	-0.719213	1.422	-3.06091	0.00525603	0.127098	-2.2895	1.73273	1.61518	1.41919	2.1256	1.27126	0.732538	1.41844	0.586064
80939	ENSDARG00000056600	papss2b	-0.374453	5.6948	-3.05959	0.00527278	0.127201	-2.85208	6.03477	5.68467	5.85253	5.62873	5.78807	5.27586	5.35284	5.28581
793301	ENSDARG00000044528	slc15a1b	-2.09898	4.3574	-3.15775	0.00526802	0.127201	-2.51496	2.85772	5.3076	4.73288	5.01287	0.743734	2.96409	3.01123	2.79825
569074	ENSDARG00000068516	hapln1b	-0.585761	4.62084	-3.07122	0.00529273	0.127532	-2.75035	5.0398	4.58083	4.91953	4.35348	4.63091	4.14267	4.43238	3.33661
335863	ENSDARG00000039650	itm2cb	-0.668916	4.93059	-3.08335	0.00531838	0.127883	-2.74984	4.84485	5.02817	4.70047	4.73167	4.23365	4.27587	3.97227	4.14853
337685	ENSDARG00000105243	ogt.1	0.346909	8.48841	3.05444	0.00533865	0.127883	-2.90404	8.35071	8.0749	8.55486	8.35873	8.56446	8.57532	8.73889	8.84814
541383	ENSDARG00000094854	ms4a17a.9	0.507385	4.69993	3.06011	0.00533048	0.127883	-2.82085	4.84725	4.50271	4.78906	4.91845	5.15258	5.07969	5.47562	5.3786
561298	ENSDARG00000111326	cdhr5-rs	-0.868378	1.85364	-3.05559	0.00533332	0.127883	-2.34946	1.8579	2.83688	2.16528	1.56913	0.956899	1.7251	1.52009	0.748874
100006201	ENSDARG00000077515	letm2	-0.244725	6.65504	-3.05568	0.0053227	0.127883	-2.8817	6.64409	6.86181	6.65963	6.85445	6.37392	6.57686	6.56434	6.52598
406473	ENSDARG00000020956	pck2	-0.473396	7.30936	-3.05702	0.00537011	0.128185	-2.88956	6.59859	7.63834	7.44422	7.34453	6.45561	6.88643	6.81274	6.97751
563738	ENSDARG00000070918	si:ch211-284e20.8	0.333236	6.09108	3.05225	0.00536687	0.128185	-2.88061	5.77663	5.9066	5.78654	5.79166	6.32193	6.30913	5.89954	6.06378
100331798	ENSDARG00000068436	si:ch1073-429i10.3	0.24846	8.92135	3.05269	0.00536124	0.128185	-2.91037	8.89048	8.62128	8.63267	8.73566	9.02642	8.89619	8.90036	9.051
565785	ENSDARG00000103763	l3hypdh	0.399731	2.38288	3.04868	0.00541326	0.128764	-2.51445	2.54536	2.15129	2.20312	2.3269	2.81809	2.65033	2.67997	2.67631
678514	ENSDARG00000058445	zgc:136472	-0.900614	2.58327	-3.06362	0.00540854	0.128764	-2.43065	1.31742	3.10813	2.88109	3.04424	1.27126	2.0744	1.87987	1.51806
100192219	ENSDARG00000070453	gch1	-0.646055	1.82201	-3.04953	0.00540219	0.128764	-2.33291	1.8579	1.87627	1.68061	1.75952	1.18391	0.732538	1.22768	1.45463
378726	ENSDARG00000006603	csrp1a	0.261618	5.56811	3.04557	0.00545386	0.128828	-2.88687	5.49116	5.63621	5.47889	5.54919	5.728	5.73784	5.84231	5.89418
402865	ENSDARG00000042124	si:dkey-4e7.3	-0.790364	4.20618	-3.08025	0.00545354	0.128828	-2.67876	3.37864	4.72006	4.1352	4.40655	3.12046	3.48583	3.51231	3.36151
555414	ENSDARG00000061864	hdlbpb	0.258574	4.99796	3.04575	0.0054516	0.128828	-2.85521	5.09875	4.89723	4.97041	4.98518	5.18822	5.25335	5.28384	5.26022
561007	ENSDARG00000054848	pdk4	-0.466797	5.19553	-3.0479	0.0054329	0.128828	-2.86641	5.23744	5.39389	5.82082	5.93245	4.7156	4.8798	5.3957	5.52795
100006350	ENSDARG00000062765	nsd3	0.413921	5.65306	3.04687	0.00543693	0.128828	-2.88712	5.70021	5.1807	5.76544	5.65906	5.912	5.87191	6.08228	6.09421
100150366	ENSDARG00000030095	ccdc78	0.624281	1.37873	3.04641	0.00544289	0.128828	-2.33811	1.31742	1.21601	0.78978	1.26525	1.76772	2.03346	1.52009	1.76475
259187	ENSDARG00000041621	bbs2	-0.358248	4.25989	-3.04506	0.00546062	0.128839	-2.74438	4.27728	4.35268	4.22448	3.96504	4.21269	3.85074	3.68986	3.63269
335119	ENSDARG00000014556	serpinb1l3	-0.625164	5.52025	-3.06834	0.00552067	0.129062	-2.84585	4.83488	5.78388	5.52616	5.76115	4.50817	4.8266	5.10442	4.96691
338304	ENSDARG00000007682	ppdpfa	-0.48848	6.82022	-3.04953	0.00551095	0.129062	-2.91036	6.98716	7.1	6.76107	7.71557	6.75258	6.65456	6.29835	6.90452
393782	ENSDARG00000058650	dpm3	-0.392915	2.46312	-3.04196	0.00550154	0.129062	-2.54103	2.71904	2.61083	2.81809	2.94852	2.44143	2.54758	2.38712	2.14268
393839	ENSDARG00000012194	scp2a	-0.572766	6.60691	-3.06508	0.00551362	0.129062	-2.89207	5.85822	6.99517	6.66163	6.8214	5.5062	6.25976	6.15232	6.12712
447836	ENSDARG00000014179	pfkma	-0.402632	6.8528	-3.04303	0.00548737	0.129062	-2.91328	6.97162	7.12966	7.41044	7.0977	6.66163	6.58901	7.11225	6.6359
558422	ENSDARG00000061214	lpin2	-0.248821	6.32815	-3.04311	0.00548636	0.129062	-2.90711	6.28122	6.50309	6.37113	6.57405	5.99681	6.23687	6.20184	6.29878
565617	ENSDARG00000068191	cdh15	0.332389	4.85709	3.04056	0.00552011	0.129062	-2.85478	4.88391	4.49763	4.93838	4.88072	5.0547	5.03657	5.24966	5.18835
101886416	ENSDARG00000093064	si:dkey-92j12.6	0.486097	2.394	3.04232	0.00549676	0.129062	-2.53341	2.3917	2.37246	2.37769	2.04773	2.64559	2.62086	2.72447	3.14993
550277	ENSDARG00000021046	rhbdd1	0.50763	1.85016	3.03751	0.00556068	0.129552	-2.50454	2.28232	2.07752	1.68061	2.16793	2.3917	2.31648	2.53757	3.00143
100005227	ENSDARG00000094908	lingo4a	0.857046	0.335336	3.03752	0.00556056	0.129552	-2.2094	0.054376	-0.387592	-0.336405	0.370698	0.313954	1.15603	0.955083	0.696723
100536858	ENSDARG00000090560	mfap5	0.482007	1.90576	3.03813	0.00555235	0.129552	-2.45898	1.46434	2.05544	1.78827	1.91909	2.02418	2.27718	2.60823	2.2458
352942	ENSDARG00000041133	rapsn	0.342751	3.29079	3.03694	0.00556828	0.129582	-2.66396	3.23268	3.1509	2.92076	3.17501	3.33868	3.33767	3.70853	3.46607
564465	ENSDARG00000060875	pde1a	0.34656	3.44657	3.03578	0.00558389	0.129649	-2.68693	3.25166	3.24574	3.25287	3.28952	3.50131	3.57302	3.58126	3.7722
103911879		LOC103911879	0.810245	0.526388	3.036	0.00558086	0.129649	-2.26467	-0.129462	0.479933	0.313954	0.968388	1.38522	0.891087	1.48439	1.11155
558542	ENSDARG00000014395	selenoo2	0.878051	0.0783881	3.0336	0.00561324	0.130183	-2.20687	0.150344	-0.180922	-1.06554	0.297364	0.743734	0.631008	0.53674	0.806004
768130	ENSDARG00000070951	hmga1b	-0.41076	6.29585	-3.03228	0.00563107	0.130448	-2.93061	6.27676	6.49949	6.64409	6.40494	5.88282	6.08611	6.14098	6.07231
108183674	ENSDARG00000113660	LOC108183674	0.592364	0.777471	3.03124	0.00564511	0.130625	-2.35917	1.3347	0.793102	1.43219	0.782849	1.52221	1.56608	1.86592	1.75691
323702	ENSDARG00000007996	pou2f1b	0.276781	6.05854	3.02983	0.00566424	0.130919	-2.93406	6.12372	5.75576	5.95417	5.99918	6.22592	6.24658	6.10377	6.36368
556445	ENSDARG00000002917	gls2b	-0.96147	2.50077	-3.05492	0.0056745	0.131008	-2.49638	1.97938	3.16162	3.11202	2.92857	0.57296	2.22138	2.20618	2.34065
368631	ENSDARG00000000476	pms1	0.401769	2.8724	3.02812	0.00568764	0.131015	-2.58411	2.07543	2.52324	2.6413	2.55966	2.69102	3.0457	2.85503	2.81303
100151490		LOC100151490	-0.766168	1.37357	-3.02827	0.00568558	0.131015	-2.32827	1.24188	2.00811	1.61945	1.26525	0.57296	0.382018	0.855268	1.27459
553596	ENSDARG00000005414	grapa	0.637767	0.898894	3.02672	0.00570673	0.131227	-2.31517	0.928738	0.707104	0.638467	0.562624	1.71106	1.02604	1.37804	1.27459
751721	ENSDARG00000031649	cort	-0.445951	3.15141	-3.0265	0.00570973	0.131227	-2.67538	3.22208	3.42192	3.4364	3.67632	2.75248	3.19547	3.04344	2.97952
445242	ENSDARG00000012796	hnmt	-0.636478	2.6627	-3.024	0.00574415	0.13187	-2.56729	2.49046	3.21808	2.81809	2.7967	1.64633	2.12026	2.55273	2.4638
393565	ENSDARG00000017843	srsf1b	0.431869	5.60251	3.02303	0.00575758	0.132	-2.93634	5.59446	5.07969	5.56236	5.49452	5.84278	5.56545	5.9861	6.06378
795592	ENSDARG00000056007	cyb5d1	0.896334	0.217619	3.02266	0.00576276	0.132	-2.25771	-0.129462	0.243138	-0.336405	0.504129	1.55909	0.682033	0.645393	0.984727
798290	ENSDARG00000105674	ms4a17a.2	1.22352	0.170138	3.03019	0.00577153	0.132053	-2.26346	0.0207214	0.199306	-0.655775	0.53587	0.36058	0.858506	1.20902	2.59213
573765	ENSDARG00000002644	rgs5a	-0.380856	5.46551	-3.02108	0.00578466	0.132205	-2.92749	5.22554	5.66289	5.4914	5.87694	4.84465	5.33243	5.28164	5.27463
445201	ENSDARG00000102977	cant1b	-0.46763	6.00406	-3.02225	0.0058169	0.132793	-2.94885	5.50453	6.25747	6.25793	6.17959	5.14218	5.59428	5.92559	5.667
450005	ENSDARG00000101706	csrp3	-0.686688	1.17986	-3.01582	0.00585808	0.133584	-2.30855	1.35414	1.25899	1.0316	0.968388	0.743734	0.382018	0.906616	-0.174459
559012	ENSDARG00000093381	tgm2l	0.717624	3.55672	3.0428	0.00586963	0.133698	-2.77901	3.91182	3.14145	3.72246	3.61174	3.97149	3.8968	4.14295	5.25352
140425	ENSDARG00000018329	gc2	-1.00737	1.24612	-3.01359	0.00588944	0.133957	-2.2903	0.577726	1.0929	1.61945	1.32696	0.313954	0.382018	0.356194	-0.478851
563398	ENSDARG00000105644	zgc:172079	-1.13781	3.73258	-3.07193	0.00589669	0.133957	-2.6366	2.33041	4.31232	3.98673	4.19511	1.71106	2.7493	3.09958	2.71399
100007047	ENSDARG00000024740	gng13a	-0.823249	0.741328	-3.0128	0.00590072	0.133957	-2.25373	-0.0405451	0.810664	1.08338	0.865495	-0.11835	-0.947696	0.294592	0.204911
573719	ENSDARG00000001621	nfyal	0.331473	3.67309	3.01199	0.00591216	0.134068	-2.79429	3.82017	3.59757	3.6426	3.59244	4.15483	3.83073	3.99125	4.00244
553304	ENSDARG00000015110	slc18a2	-0.571085	0.893201	-3.00832	0.00596443	0.134943	-2.29395	0.645393	0.707104	0.835383	1.14616	0.313954	-0.0138414	0.47764	0.270883
558317		si:dkey-14d8.21	-1.12324	0.226155	-3.00789	0.00597058	0.134943	-2.2537	-0.346174	1.1383	0.78978	1.39293	-1.3169	-0.823356	0.0515867	0.586064
571767	ENSDARG00000062221	arap1a	-0.425635	3.4762	-3.00862	0.00596014	0.134943	-2.72272	3.36122	3.50964	3.70265	3.33013	2.96731	3.02308	2.94456	3.26908
557793	ENSDARG00000058940	si:ch211-248e11.2	0.919838	0.2469	3.00597	0.00599813	0.135416	-2.23912	-0.346174	0.166724	-1.49001	-0.450096	0.797892	0.152461	0.216793	0.402983
60639	ENSDARG00000045936	pax6b	0.314924	5.1159	2.99528	0.00615372	0.136035	-2.96764	5.29187	4.95731	4.86201	4.64212	5.36793	5.22851	5.29531	5.12123
436642	ENSDARG00000016649	akr7a3	-0.335327	4.72354	-2.99483	0.00616022	0.136035	-2.91971	4.57683	4.97978	4.70047	4.65054	4.35111	4.53119	4.49396	4.1888
492483	ENSDARG00000016011	gpcpd1	0.383249	5.86277	3.00168	0.00606011	0.136035	-2.9923	5.63245	5.73674	5.56965	5.76777	5.99956	5.80667	6.06725	6.3668
493602	ENSDARG00000012829	asah2	-1.79802	4.25089	-3.09315	0.00605168	0.136035	-2.67434	2.98224	5.41056	4.69301	4.59984	1.14366	3.28121	3.27046	2.79825
553417	ENSDARG00000026499	ppm1e	-0.413209	4.19237	-2.99707	0.00612727	0.136035	-2.86269	4.42441	4.41577	4.37876	4.04541	3.83633	3.91123	3.99628	3.86796
553508	ENSDARG00000037455	ugt8	-0.327158	5.00665	-3.00173	0.00605937	0.136035	-2.93328	4.8592	5.10044	4.92676	5.20289	4.52319	4.59601	4.7351	4.92828
553567	ENSDARG00000011640	syt5b	-0.30676	6.57974	-2.99545	0.00615121	0.136035	-3.01572	6.67662	6.57941	6.38391	6.42626	6.28416	6.22007	6.15067	6.18428
554166	ENSDARG00000039064	st3gal7	-0.616801	3.42947	-3.00025	0.00610587	0.136035	-2.73049	2.65077	3.7735	3.55222	4.00943	2.52558	3.02308	2.99078	2.97952
555390		wu:fc01d11	-0.534017	1.21012	-3.00023	0.00608116	0.136035	-2.42887	1.80833	1.58944	1.44731	1.78651	1.71106	0.786218	0.855268	1.1463
555601	ENSDARG00000062978	ccdc151	0.508425	1.70274	2.99483	0.00616027	0.136035	-2.53457	1.78288	2.13416	1.38603	1.42419	2.52558	2.29929	2.01085	1.92743
556206	ENSDARG00000057949	slc43a3b	0.46066	3.9227	2.99889	0.00610066	0.136035	-2.87829	3.55964	4.3827	3.96775	4.27428	4.19124	4.38259	4.84021	4.61489
558452	ENSDARG00000041083	anpepa	-1.23209	3.5218	-3.06834	0.00604123	0.136035	-2.64969	2.60839	4.45096	3.75187	4.14733	1.42228	2.92881	2.76793	2.91608
559221		wu:fb63a08	-2.09334	4.83984	-3.0926	0.00610814	0.136035	-2.73412	3.48583	5.6954	5.64839	5.30871	1.67834	3.60041	3.30092	3.18462
560542	ENSDARG00000008377	epn2	0.247003	6.2925	2.99911	0.00609749	0.136035	-3.00699	6.28586	6.01428	6.25793	6.21224	6.54589	6.28032	6.42919	6.5029
562019	ENSDARG00000053544	hspa4l	-0.447291	5.83904	-2.99451	0.00616551	0.136035	-2.99623	5.71935	5.99643	5.94604	5.41769	5.33826	5.76278	5.32061	4.86642
566685	ENSDARG00000052690	arrdc3a	0.476983	6.44761	3.00656	0.00608233	0.136035	-3.00071	5.89493	6.28447	6.24487	6.41571	6.39918	6.64616	6.59457	7.10826
751644	ENSDARG00000063437	wnt9a	0.893221	0.849274	3.00317	0.0060385	0.136035	-2.37505	1.39208	-0.269331	1.23948	0.297364	2.00241	1.19865	1.34316	1.68538
794486	ENSDARG00000017624	krt4	0.38496	13.1979	2.99452	0.00616493	0.136035	-3.07266	13.3024	13.0581	12.7224	13.0581	13.4595	13.4595	13.3024	13.4595
797677	ENSDARG00000103199	si:dkey-247k7.2	-0.817525	4.50879	-3.04152	0.00608225	0.136035	-2.80586	4.52326	4.35669	5.12432	3.63233	3.28938	3.88555	3.82583	3.36151
100000502	ENSDARG00000100465	clrn3	-1.2932	0.634201	-2.99855	0.00613259	0.136035	-2.26463	0.054376	1.58944	0.451987	0.763802	-1.86261	-0.387592	0.420777	-0.478851
100535716		LOC100535716	0.517077	2.75012	2.99477	0.00616123	0.136035	-2.66843	2.57624	2.39131	2.12395	2.75428	3.15207	2.9521	2.83051	2.97952
110440108		LOC110440108	0.743384	0.0809984	2.99309	0.00618601	0.136339	-2.32917	0.484111	-0.228298	0.767058	-0.174459	0.880004	0.916199	0.931381	1.0929
566996	ENSDARG00000087017	si:dkey-11k2.7	-2.20271	2.27505	-3.06175	0.00621676	0.136869	-2.32192	0.311756	3.35256	3.00468	2.09752	-0.974133	0.568858	0.420777	-0.0592385
30750	ENSDARG00000044525	pparda	-0.384324	3.98825	-2.98928	0.00624265	0.137228	-2.84718	4.04957	4.13167	3.79319	4.17715	3.53633	3.52908	3.50436	4.04994
336303	ENSDARG00000031317	ppdpfb	0.758654	7.13625	3.04262	0.00624843	0.137228	-2.99943	6.99517	6.97335	6.88849	7.60325	7.54775	7.46281	7.91494	8.57001
570094	ENSDARG00000025034	syngr3b	-0.301639	4.87695	-2.98812	0.00625996	0.137228	-2.9589	4.91042	5.02008	4.88419	4.99085	4.62812	4.79564	4.51463	4.66071
798836	ENSDARG00000068883	tspan13a	-0.519492	4.38317	-2.98961	0.00625635	0.137228	-2.89404	3.88104	4.63808	4.54957	4.85848	3.64916	3.98149	4.07125	4.14853
561050	ENSDARG00000058179	ackr3b	0.43055	5.81909	2.98603	0.00629133	0.137768	-3.02879	5.81589	5.60915	5.61076	5.78045	6.22592	5.90392	6.17339	6.23531
322544	ENSDARG00000041110	dnajc3a	-0.380344	4.82793	-2.98099	0.00636757	0.139288	-2.96474	4.63254	5.12082	5.08763	4.71727	4.40193	4.50899	4.68393	4.44197
568219	ENSDARG00000056045	si:ch73-139e5.4	-0.501948	3.22007	-2.98035	0.00637741	0.139331	-2.74677	2.79567	3.52264	3.33106	3.39765	2.37313	2.90301	2.92046	2.84343
110439375		LOC110439375	0.375485	4.25299	2.97997	0.0063832	0.139331	-2.9228	4.5436	4.07125	3.838	3.94516	4.61063	4.47335	4.27796	4.5396
30686		myca	0.322291	5.09258	2.97906	0.00639715	0.13934	-3.01212	5.05984	5.1767	4.93838	5.00407	5.31544	5.25335	5.31858	5.5825
560919	ENSDARG00000056805	plch2b	-0.58673	2.50616	-2.97847	0.00640619	0.13934	-2.66751	3.18354	2.57917	2.6413	2.78242	2.90301	2.22138	1.66515	2.04841
563826	ENSDARG00000007080	rhcgl1	-2.01341	4.12786	-3.06682	0.00641775	0.13934	-2.63983	3.4126	5.01121	4.87557	2.75428	1.14366	2.67602	3.05312	1.11155
569992	ENSDARG00000061486	si:dkeyp-86b9.1	0.436337	1.9508	2.97812	0.00641154	0.13934	-2.60522	2.15963	1.90322	1.56728	1.98637	2.35526	2.56314	2.32111	2.11891
797890	ENSDARG00000058775	oct2	-0.482912	1.95695	-2.97878	0.00640135	0.13934	-2.58146	2.15963	2.26527	2.32053	2.22138	1.85397	1.90264	1.37804	1.90322
393348	ENSDARG00000011371	zgc:64106	-0.340353	3.88452	-2.97318	0.00648753	0.140203	-2.87206	3.65149	4.0658	3.95167	4.05012	3.52323	3.65149	3.61905	3.56364
394038	ENSDARG00000045071	chad	0.384587	5.14398	2.97158	0.00651246	0.140203	-3.04805	5.35671	5.15912	5.54215	5.33202	5.70633	5.63387	5.85466	5.73294
445044	ENSDARG00000027236	rs1a	-0.393953	6.54658	-2.97195	0.00650672	0.140203	-3.06801	6.7167	6.69356	6.47523	6.17459	6.42937	6.10264	6.11448	5.83753
503792		gpc2	0.446461	3.30107	2.97175	0.00650982	0.140203	-2.87591	4.01546	3.51747	3.33921	3.31445	4.27456	4.05557	3.80666	3.83527
550403	ENSDARG00000015537	gad2	-0.365385	7.09281	-2.97232	0.00650098	0.140203	-3.07367	6.96249	7.18667	7.17195	7.36686	6.64775	6.8756	6.65881	7.04437
561211	ENSDARG00000087983	igsf5a	-0.896017	1.09863	-2.97262	0.00649619	0.140203	-2.38756	0.517911	1.56325	1.44731	1.14616	0.186283	0.152461	0.420777	0.334604
566673	ENSDARG00000102626	frem2b	0.338006	6.36481	2.97291	0.0064917	0.140203	-3.06541	6.4309	5.64959	6.2391	6.09851	6.5601	6.41685	6.45394	6.33886
793834	ENSDARG00000060594	hadhab	-0.259072	6.88199	-2.974	0.00647485	0.140203	-3.06814	6.76582	6.94843	7.08884	6.89823	6.7022	6.64445	6.81049	6.5078
563546	ENSDARG00000094280	usp21	-1.22052	2.31524	-2.99431	0.00654409	0.140736	-2.45246	2.35521	2.49036	2.1839	0.612708	1.58898	0.939439	0.589788	-0.366823
393654	ENSDARG00000013871	slc5a1	-1.46607	4.71054	-3.05222	0.00659194	0.141149	-2.86871	3.36122	5.61713	5.35967	5.75548	2.23599	3.80264	4.12346	4.07028
403309	ENSDARG00000037495	rtn4rl2b	-0.735788	2.25107	-2.96568	0.00660482	0.141149	-2.59922	1.52947	2.8981	2.1839	2.72226	1.18391	1.70196	1.85419	1.65299
563306	ENSDARG00000052091	rbpjb	0.399663	2.56646	2.96594	0.00660066	0.141149	-2.70747	2.60839	2.20932	2.20312	2.42415	2.70311	2.97636	2.81886	2.54035
563878	ENSDARG00000055027	pomt2	0.3389	3.72605	2.96682	0.00658678	0.141149	-2.90694	3.90461	3.6443	3.87466	3.56881	4.23933	4.00222	3.97771	4.12925
100006255		itga7	0.330938	4.8893	2.96569	0.00660455	0.141149	-3.03654	5.23045	4.9275	4.98671	4.70172	5.33523	5.27796	5.39384	5.16264
100149117	ENSDARG00000068417	foxl2b	0.579543	1.70656	2.96601	0.00659953	0.141149	-2.58684	1.70242	1.56325	1.20553	1.89287	2.42428	1.64224	2.35474	2.26497
568823	ENSDARG00000089060	kcnj1a.5	0.892866	3.28621	3.00313	0.00666173	0.142068	-2.8155	2.34751	3.7767	2.90073	2.98839	3.49269	3.59688	3.95447	4.5529
796767	ENSDARG00000002204	hspb11	-0.543234	3.95455	-2.96623	0.00665616	0.142068	-2.93479	3.74386	4.43941	4.56972	4.72039	3.47728	3.83754	3.85353	4.13409
567253	ENSDARG00000077785	atf5b	0.268349	5.12003	2.96004	0.00669419	0.142611	-3.05646	4.97906	5.21462	5.13366	5.03283	5.26157	5.34866	5.3438	5.48047
558466	ENSDARG00000078973	uckl1b	-0.325668	4.98722	-2.95846	0.00671945	0.143	-3.03782	5.03501	5.17144	5.3232	4.88419	4.79992	4.69864	4.93049	4.68167
567241	ENSDARG00000070961	lepr	0.292768	4.74237	2.95754	0.00673433	0.143168	-3.02659	4.59055	4.48641	4.64196	4.84946	4.9523	4.78206	4.98677	5.01826
567234	ENSDARG00000045574	lrmp	-0.578351	4.47576	-2.96505	0.00675879	0.143538	-2.93813	4.16735	4.50467	4.52023	4.14212	3.7274	3.79519	3.83964	3.65821
101887026	ENSDARG00000105443	si:ch211-63p21.8	0.859588	0.408789	2.95469	0.00678018	0.143843	-2.45404	0.978572	0.740084	0.488998	-0.204376	1.48347	0.815427	1.61341	1.53959
556443	ENSDARG00000028699	crkl	0.226383	5.45698	2.95333	0.0068022	0.144032	-3.08461	5.39384	5.26615	5.42881	5.1907	5.58791	5.47877	5.65307	5.46496
558938	ENSDARG00000069540	si:dkey-30c15.2	-0.826473	0.953565	-2.95327	0.0068032	0.144032	-2.41575	0.517911	1.58944	0.835383	1.14616	0.186283	-0.0138414	0.216793	0.402983
569499	ENSDARG00000088634	adcy1b	-0.702627	2.82785	-2.95311	0.00683256	0.144503	-2.71708	2.76368	3.13072	2.99106	2.37284	1.71106	2.50032	2.28393	1.94996
404729	ENSDARG00000040065	gja5a	0.673086	0.965011	2.94907	0.00687155	0.144677	-2.5044	1.46434	0.707104	0.387078	0.81311	1.76772	1.51313	1.66515	1.11155
562075	ENSDARG00000016545	zgc:154046	-0.315159	4.98041	-2.94996	0.00685701	0.144677	-3.05708	5.03713	5.18928	5.17609	4.99749	4.7793	4.73501	4.90133	4.72356
573145	ENSDARG00000026489	khsrp	0.368365	5.57947	2.94879	0.00687622	0.144677	-3.09792	5.51553	5.26997	5.29225	5.22594	5.99289	5.57345	5.70251	5.50798
100537874		LOC100537874	-0.567298	2.67647	-2.94962	0.00686251	0.144677	-2.76518	2.93622	2.9542	3.03403	3.03186	2.31692	2.46897	2.50627	2.39358
108190639	ENSDARG00000023868	akap13	-0.378691	3.84764	-2.95045	0.00684897	0.144677	-2.90588	3.7743	3.9201	3.96032	3.64586	3.5317	3.57071	3.27529	3.40813
333938	ENSDARG00000063295	myh9a	0.366853	7.84747	2.94807	0.00688801	0.144776	-3.13942	7.94987	7.48519	7.85011	7.87473	8.24587	7.96461	8.17893	8.23784
445564	ENSDARG00000021938	smad9	0.337741	4.19833	2.94523	0.00693466	0.145376	-3.0032	4.20977	4.15491	4.03234	4.15699	4.31115	4.44182	4.45297	4.7012
570276	ENSDARG00000045003	plvapb	0.418954	5.33256	2.94545	0.00693102	0.145376	-3.10403	5.33433	5.30979	5.26526	5.20946	5.5358	5.47122	5.76389	6.0249
100002040	ENSDARG00000001993	myhb	-0.408759	8.19515	-2.94503	0.00693792	0.145376	-3.14565	8.06864	8.06046	8.36962	8.02522	7.35372	7.76663	7.95888	7.80963
565801	ENSDARG00000077249	gmip	-0.536314	3.03249	-2.94421	0.0069515	0.145437	-2.79203	3.10418	3.36437	2.94606	2.83211	2.44143	2.48492	2.63768	2.54035
792506		792506	-0.696608	2.21978	-2.94357	0.00696221	0.145437	-2.5852	1.33414	2.32372	1.80017	2.35168	1.12122	1.62355	1.35795	0.914306
798209	ENSDARG00000096242	si:ch211-76l23.4	-0.537459	3.39546	-2.9436	0.00696165	0.145437	-2.88056	3.66748	3.55006	3.22246	4.07	2.98866	3.23487	2.76793	3.37154
100537585		LOC100537585	0.820043	0.28633	2.94189	0.0069901	0.14587	-2.39883	0.342556	-0.242064	-0.410506	-0.391103	1.03713	0.542319	0.438918	0.561844
368823	ENSDARG00000037000	fkbp11	-0.475567	4.20099	-2.9409	0.0070065	0.145986	-2.95722	3.59865	4.41577	4.32672	4.07612	3.50131	3.62956	3.96032	3.422
101884436	ENSDARG00000088044	si:ch73-139j3.4	-0.68808	2.03046	-2.94069	0.00700998	0.145986	-2.63036	1.52947	2.3385	2.30144	2.51503	0.90624	1.51313	1.8288	1.68538
751706	ENSDARG00000070868	cfap126	0.676746	1.34988	2.93887	0.00704041	0.146471	-2.57894	1.52947	1.21601	1.35118	0.562624	2.44143	1.55139	1.85419	1.51806
368722	ENSDARG00000017127	pdzk1ip1	0.841757	4.70139	2.99141	0.00709428	0.146728	-3.05494	4.03719	4.70809	4.68924	5.45758	4.86081	5.63224	5.71119	6.05505
436973	ENSDARG00000008457	faah2a	-0.498391	4.19237	-2.93557	0.00709591	0.146728	-2.96838	3.52826	4.37147	4.15469	4.39088	3.15207	3.71662	3.67506	3.91098
569089	ENSDARG00000028478	si:ch211-173n18.3	-0.689859	3.09559	-2.94182	0.00709276	0.146728	-2.80635	2.39964	3.59757	3.52082	3.10473	1.8791	2.53562	2.80875	2.64258
570873	ENSDARG00000063577	klhl35	0.615966	0.680805	2.93611	0.00708677	0.146728	-2.56563	0.928738	1.40019	0.74174	1.22859	1.38522	1.70196	1.80279	1.87906
724014	ENSDARG00000014366	luc7l3	0.346913	5.31558	2.93693	0.00707297	0.146728	-3.11139	5.42914	4.91268	5.25777	4.8142	5.6394	5.32658	5.57897	5.2554
100151036	ENSDARG00000076699	ipmka	-0.708346	2.69339	-2.93596	0.00708944	0.146728	-2.71909	1.97938	2.8532	3.15134	2.51503	1.42228	2.03346	2.18623	2.02386
436612	ENSDARG00000036376	cldn7a	0.541009	4.54518	2.94725	0.00711631	0.147001	-3.07238	4.56815	4.66754	4.37467	4.73167	4.66412	5.16673	5.10077	5.57732
556885	ENSDARG00000102418	klhl25	0.313588	3.97403	2.93377	0.00712632	0.147059	-2.9967	4.01546	3.6588	4.08312	3.78872	4.17718	4.11563	4.17685	4.33096
436652	ENSDARG00000005565	entpd8	-1.12351	3.17541	-2.98454	0.00713749	0.147114	-2.77211	2.18093	4.1232	3.38589	3.91398	1.71106	2.48492	2.24494	2.67631
555178	ENSDARG00000068708	ifrd1	-0.395408	6.38841	-2.93149	0.00716504	0.147114	-3.15813	6.44901	6.82582	6.25188	6.3526	6.12013	6.36873	5.88707	5.92158
560140	ENSDARG00000101849	adipor2	-0.363902	6.19729	-2.93235	0.00715041	0.147114	-3.15563	6.09078	6.67817	6.19315	6.67694	5.8243	5.98949	6.05686	6.31328
569930	ENSDARG00000003977	zgc:153896	-1.48313	3.05029	-2.99927	0.00716361	0.147114	-2.70631	1.90704	4.29034	3.75187	3.30012	0.507148	2.63653	2.24494	1.92743
101884022		LOC101884022	-0.45916	3.89354	-2.93155	0.00716416	0.147114	-2.96057	4.01546	4.05617	4.06003	3.72326	3.56486	3.5812	3.4397	3.43238
402867	ENSDARG00000069292	acot16	-0.551328	3.29362	-2.92986	0.00719285	0.147537	-2.85712	2.67456	3.6588	3.38589	3.40224	2.59683	3.13497	2.48574	2.69838
327597	ENSDARG00000030020	agfg1a	0.223377	5.10537	2.92806	0.00722374	0.14761	-3.11818	5.06317	4.97187	4.93325	4.93392	5.25904	5.03995	5.24023	5.25719
553407	ENSDARG00000045946	sec24d	-0.302281	6.35974	-2.92641	0.00725207	0.14761	-3.16983	6.49134	6.31921	6.5427	6.37546	6.26205	5.97446	6.19666	6.08635
553736	ENSDARG00000026296	zgc:112994	-0.315917	5.3149	-2.927	0.00724196	0.14761	-3.13692	5.4364	5.42813	5.51319	5.5703	5.03246	5.3193	5.26446	5.06701
557628	ENSDARG00000043514	si:dkey-239i20.4	0.681084	2.09508	2.92618	0.00725607	0.14761	-2.69847	1.38243	1.65666	1.58136	2.1348	1.91935	1.98361	2.45025	3.1372
568509	ENSDARG00000104470	syngr2b	-0.24851	5.8713	-2.92713	0.00723974	0.14761	-3.15735	5.98324	5.91653	5.8962	5.77169	5.58214	5.52177	5.78774	5.68219
100124612	ENSDARG00000053563	ms4a17a.4	1.0861	0.932638	2.93615	0.00725166	0.14761	-2.52405	-0.190969	0.45598	0.665401	1.17029	1.16558	0.914306	1.56768	2.81886
100536704	ENSDARG00000068586	cdhr2	-1.4975	4.07385	-3.00632	0.00723977	0.14761	-2.85298	2.65077	4.7858	4.65367	4.83464	1.46442	3.0457	3.15994	3.26908
102725539	ENSDARG00000100232	glis2b	0.322253	5.96843	2.9282	0.00722134	0.14761	-3.16358	5.93747	5.87902	5.87304	6.20253	6.17162	6.43063	6.09722	6.48163
110437709		LOC110437709	0.491207	3.01783	2.92587	0.00726151	0.14761	-2.87277	2.71399	2.74829	3.01666	2.70589	2.94381	3.51687	3.08588	3.60533
641481	ENSDARG00000054222	fbxl8	-0.576154	1.87959	-2.92491	0.00727806	0.147799	-2.60662	1.49821	2.0324	1.88125	1.66515	0.743734	1.06982	1.64018	1.3222
553611	ENSDARG00000031316	six6b	-0.340682	4.36055	-2.92398	0.00729414	0.147819	-3.04261	4.47264	4.45096	4.30057	4.42438	4.40193	3.96608	3.96032	3.95746
569394	ENSDARG00000055965	klc3	-0.618498	1.62083	-2.9236	0.00730076	0.147819	-2.61715	1.59107	1.94494	1.72907	2.08871	1.27126	1.06982	1.18245	1.35998
795332	ENSDARG00000076381	slc25a1b	-0.486592	5.79715	-2.93182	0.0072976	0.147819	-3.1484	5.22851	5.98538	5.85071	6.12107	5.07985	5.30346	5.25806	5.59926
503762	ENSDARG00000040186	fam210ab	-0.455035	3.63136	-2.92315	0.00730848	0.147828	-2.93698	3.44462	3.82573	3.87466	3.48583	3.54316	3.23487	3.12739	2.90278
30436	ENSDARG00000014259	eya1	0.266467	6.65601	2.9218	0.00733205	0.148041	-3.18426	6.7471	6.46617	6.44877	6.5414	6.94071	6.78506	6.74485	6.79869
561219	ENSDARG00000098288	tax1bp1a	-0.282268	4.39559	-2.92171	0.00733349	0.148041	-3.06962	4.47731	4.30057	4.70915	4.78953	4.27456	4.21269	4.28294	4.37666
431734	ENSDARG00000043997	cyp2x8	-1.77908	1.29525	-2.96802	0.00734678	0.148127	-2.46044	0.054376	2.52324	1.94992	2.22138	-1.07022	0.454317	0.420777	-0.174459
557245	ENSDARG00000076120	foxp4	0.303692	7.28799	2.92064	0.00735227	0.148127	-3.19403	7.42315	7.11291	7.24768	7.29285	7.57392	7.58046	7.52138	7.61558
402854	ENSDARG00000019001	ak7a	0.529442	1.94888	2.9197	0.0073687	0.148312	-2.7101	1.46434	2.15129	1.56728	1.75952	2.67609	2.43337	1.87987	2.07246
100003678	ENSDARG00000089255	si:ch211-286c4.6	-0.941767	-0.0463831	-2.9178	0.00740188	0.148832	-2.4006	-0.0405451	0.329414	-0.0748216	0.297364	-0.278225	-0.387592	-0.670602	-1.93584
436627	ENSDARG00000043684	bpnt1	-0.526178	3.67805	-2.917	0.00741594	0.148887	-2.93813	3.00317	3.52932	3.95777	3.95864	2.74078	3.16355	3.11448	3.32554
101886743		LOC101886743	0.405323	3.26474	2.91682	0.0074192	0.148887	-2.95837	3.42523	3.02439	3.56553	3.08588	3.74686	3.61049	3.82193	3.53996
405769	ENSDARG00000008186	syk	-0.375942	3.20138	-2.91546	0.00744316	0.149221	-2.87998	3.14309	2.99614	3.04187	3.3078	2.66027	2.51992	2.70896	3.10071
30718		notch1a	0.412119	6.03733	2.91265	0.00749302	0.149487	-3.19899	6.19903	5.74039	6.043	5.96183	6.35991	6.3038	6.42919	6.49973
336346	ENSDARG00000004588	sox4a	0.272543	8.01393	2.91295	0.00748757	0.149487	-3.22005	8.34774	7.94827	7.83005	7.95525	8.43542	8.10708	8.29743	8.33164
378441	ENSDARG00000027419	gad1b	-0.289718	7.09225	-2.91288	0.00748887	0.149487	-3.20633	6.76344	7.29126	7.13598	7.13766	6.55757	6.96796	6.87455	6.76937
562449	ENSDARG00000075334	arhgap32a	-0.236997	5.22231	-2.91379	0.00747276	0.149487	-3.15488	5.14712	5.30979	5.27353	5.35393	4.92332	5.21082	4.97623	5.0256
791981	ENSDARG00000089033	rrnad1	0.366118	2.30605	2.91342	0.00747924	0.149487	-2.79281	2.35521	2.17313	1.90305	2.35781	2.54189	2.56314	2.63768	2.51028
114549	ENSDARG00000031796	ache	-0.273395	7.21299	-2.91073	0.00752718	0.149692	-3.21284	7.18527	7.24948	7.28504	7.31556	6.98886	7.14271	6.87294	6.93719
406648	ENSDARG00000039980	ppt1	-0.396363	4.40573	-2.91034	0.00753406	0.149692	-3.07614	4.00523	4.49763	4.6073	4.76954	4.00135	3.8968	4.3368	4.05865
556199	ENSDARG00000030687	phka2	-0.304492	5.73756	-2.91054	0.00753056	0.149692	-3.18971	5.64998	5.77663	5.89093	5.86523	5.27172	5.41229	5.69009	5.5909
791759	ENSDARG00000041040	piga	0.379748	2.51385	2.91006	0.00753916	0.149692	-2.8622	2.52708	2.39131	2.7493	2.57486	2.96731	2.97636	2.94456	2.87045
793830	ENSDARG00000075898	spata7	0.310195	3.63412	2.91001	0.00753996	0.149692	-3.00826	3.82604	3.43717	3.46929	3.54738	3.98106	3.78043	3.87794	3.88121
100000884	ENSDARG00000097530	LOC100000884	0.462332	2.33242	2.90885	0.00756078	0.149959	-2.80153	2.24265	2.13416	1.97279	2.24313	2.97793	2.71807	2.47647	2.26497
407724		gnal2	-0.371817	3.80116	-2.90568	0.00761771	0.150942	-3.03197	3.95186	4.00121	4.01394	4.11518	3.52323	3.69119	3.78397	3.59525
101882351		LOC101882351	0.680634	0.597324	2.9046	0.00763725	0.151182	-2.47345	-0.378999	-0.128448	-0.0400837	-0.0224817	0.416961	0.863422	0.244111	0.627607
664685	ENSDARG00000059442	smtnb	-0.400988	4.71612	-2.90368	0.00765405	0.151368	-3.12081	4.40445	4.79499	4.86937	4.88419	4.50271	4.20006	4.35434	4.29177
387297	ENSDARG00000002300	p2rx2	-0.518346	1.29893	-2.90236	0.00767798	0.151694	-2.65412	1.80833	1.74185	1.53478	1.8432	1.14366	1.36643	1.48439	0.852958
140747	ENSDARG00000057633	cxcr4a	0.537339	1.63154	2.90182	0.00768786	0.151742	-2.71106	1.5642	1.52973	1.56728	1.42419	2.25955	1.87523	2.02926	2.07246
795020		jac10	1.39947	-0.0891428	2.92491	0.00776364	0.15309	-2.53432	0.79607	-0.482861	0.351809	-0.137685	2.10174	1.02604	1.78993	1.20016
368925	ENSDARG00000100815	srsf3a	0.24113	5.33367	2.89638	0.00778753	0.153117	-3.20182	5.24046	5.1962	5.06478	5.09569	5.44805	5.36813	5.25269	5.49366
558540	ENSDARG00000030999	mybl1	0.357708	3.62971	2.89649	0.0077855	0.153117	-3.02341	3.77586	3.27998	3.31732	3.38695	4.13297	3.75645	3.79059	3.50786
100093708		slc25a17	-0.484794	2.13616	-2.89691	0.00777777	0.153117	-2.75602	1.97938	2.35675	2.06405	2.47811	1.95646	1.55139	1.74697	1.68538
321806	ENSDARG00000031138	irx3b	0.433722	3.5629	2.89365	0.00783797	0.153509	-3.02768	3.60869	3.46929	3.36537	3.12551	3.93796	3.85074	3.75102	3.76471
393683	ENSDARG00000017703	paqr3a	0.375111	2.83518	2.89446	0.00782288	0.153509	-2.95221	3.11631	2.83688	2.65638	3.04424	3.38818	3.28121	3.15994	3.32554
566771	ENSDARG00000053232	itgb1b.1	0.327948	6.95026	2.8938	0.00783521	0.153509	-3.24857	6.7251	6.53142	6.75861	6.96834	6.9948	6.95986	6.96381	7.37693
792266	ENSDARG00000045606	alkbh3	0.547724	2.6045	2.89405	0.00783054	0.153509	-2.87433	2.45061	2.18206	2.33222	2.43543	2.88485	2.89616	2.7759	3.03486
100148757	ENSDARG00000097902	si:ch73-204p21.2	-0.363427	4.28205	-2.89307	0.00784881	0.153509	-3.10036	3.93556	4.47693	4.51286	4.41381	3.84318	3.88555	4.08757	4.07028
100333000		LOC100333000	-0.938552	0.893549	-2.89286	0.00785261	0.153509	-2.51237	-0.0405451	0.810664	1.12612	1.42419	-1.07022	0.152461	0.53674	-0.0592385
569092	ENSDARG00000024030	angptl2a	-0.343128	4.5208	-2.8916	0.00787604	0.15382	-3.11684	4.5191	4.37147	4.54347	4.30057	4.28294	3.97648	4.22529	3.8754
406298	ENSDARG00000056108	ndufa4	-0.359076	6.19241	-2.89062	0.00789436	0.154031	-3.24643	6.20691	6.31712	6.18679	6.37721	6.12397	5.87191	5.86626	5.78941
558327	ENSDARG00000022698	lad1	-0.458801	3.46062	-2.88899	0.00792487	0.154478	-2.97707	2.81988	3.57262	3.57883	3.70861	2.74078	2.97636	2.97955	3.14993
100334116	ENSDARG00000079076	LOC100334116	0.637302	2.2446	2.88843	0.00793541	0.154536	-2.80848	2.52708	1.76907	1.99907	1.14616	2.42428	2.38891	2.14603	3.0418
558919	ENSDARG00000054753	col10a1a	-0.409911	8.35783	-2.88733	0.00795601	0.15479	-3.27776	8.01476	8.3168	8.70522	8.71948	7.70659	7.95195	8.40907	8.04888
570338	ENSDARG00000022730	aasdh	0.684308	1.61131	2.88621	0.00797718	0.155054	-2.70469	1.24188	0.707104	1.16997	1.81601	2.28155	1.44255	1.66515	2.28613
100144402		flrt1a	0.309454	3.60529	2.88549	0.0079908	0.15517	-3.04882	3.47937	3.57262	3.26999	3.55579	3.8301	3.78768	3.69642	3.8026
114550	ENSDARG00000011876	ednraa	0.29095	4.89369	2.88343	0.00802979	0.155779	-3.22162	5.05386	4.76427	4.95712	5.22594	5.25009	5.25899	5.27557	5.37989
563066	ENSDARG00000088984	cep131	0.304005	4.69006	2.88266	0.00804428	0.155912	-3.20994	4.92528	4.48986	4.93014	4.95566	5.19787	5.0582	5.03587	5.22436
559657	ENSDARG00000042055	fam129aa	-0.388461	5.04108	-2.88224	0.00805233	0.15592	-3.21619	5.24046	5.50969	5.20556	5.02206	5.10545	5.24175	4.7183	4.35555
322529	ENSDARG00000019260	dhrs9	-1.04445	3.6141	-2.92892	0.00814106	0.156204	-2.9656	2.77992	4.26963	3.91069	4.27428	1.58898	3.28121	3.42149	2.76125
556850	ENSDARG00000063361	si:ch211-1e14.1	0.669832	3.11871	2.88892	0.00811665	0.156204	-2.9747	3.00317	2.29948	3.02243	2.73915	3.31928	3.42867	3.55912	3.43238
562881	ENSDARG00000010531	scamp4	0.355795	2.98343	2.87735	0.00814598	0.156204	-2.9661	2.80753	2.94114	2.65638	2.67609	3.34706	3.05319	3.06359	3.0418
563405	ENSDARG00000100862	gprc5c	-0.363944	4.85983	-2.87763	0.00814056	0.156204	-3.19211	4.51414	5.01624	4.77648	5.08512	4.19345	4.48306	4.42508	4.83773
563413	ENSDARG00000061439	ugt5c3	-0.487749	2.36728	-2.87942	0.00810621	0.156204	-2.85225	2.15963	2.78521	2.6413	2.60421	1.98079	2.0744	1.90294	2.28613
572549	ENSDARG00000077842	ajuba	0.262728	5.02018	2.87985	0.00809802	0.156204	-3.22024	5.01121	4.75839	4.767	5.03746	5.11889	5.09838	5.21329	5.19416
678609	ENSDARG00000042737	slc52a3	-0.857184	2.10642	-2.87994	0.00815732	0.156204	-2.72777	1.20232	2.55402	1.90305	2.55966	0.631739	1.67617	1.09489	1.39025
791145	ENSDARG00000087941	pde8a	-0.319684	4.32303	-2.87628	0.0081665	0.156204	-3.1513	4.40734	4.48641	4.46342	4.34493	4.2615	3.99181	4.14295	4.02712
100286814	ENSDARG00000093931	rflnb	0.366245	3.4896	2.87847	0.00812432	0.156204	-3.04473	3.31408	3.18862	3.14072	3.57484	3.54316	3.70094	3.76301	3.67488
100333059		si:ch211-39i22.1	0.383354	6.65182	2.87793	0.00813473	0.156204	-3.28438	6.91863	6.66373	6.73916	6.80705	7.03725	6.93376	7.33677	7.35435
100415792	ENSDARG00000099276	ugt5b3	-1.06113	4.31812	-2.93582	0.00816628	0.156204	-3.03517	3.25481	4.72751	4.50253	4.83362	2.08087	3.62497	3.83618	3.53212
100536764		trim110	-0.928319	0.270067	-2.87766	0.00814004	0.156204	-2.54354	0.45304	0.0825719	1.23948	1.50804	0.0515867	-0.823356	0.216793	0.121309
101884269	ENSDARG00000031269	rnf123	0.487799	2.82828	2.87654	0.00816156	0.156204	-2.90677	2.30085	2.37246	2.41001	2.27733	2.71525	3.0457	2.69495	2.85575
393561	ENSDARG00000014031	abcc2	-0.855386	6.76239	-2.93399	0.00820721	0.156779	-3.23595	5.68346	7.25431	7.11447	6.95587	5.21025	6.13084	6.17686	6.06871
497383	ENSDARG00000006878	phf21aa	0.296264	5.92044	2.87393	0.00821189	0.156779	-3.2799	5.96276	5.75943	5.73637	5.62616	6.20143	5.98097	6.09099	5.99643
564121	ENSDARG00000095633	si:ch211-133l5.7	-1.39009	2.19572	-2.92362	0.00823719	0.157115	-2.74893	1.20232	3.3103	2.90671	3.33921	0.186283	1.64224	1.71991	1.65299
564690	ENSDARG00000059049	zgc:174904	-0.542784	3.62758	-2.87121	0.00826481	0.157246	-3.02514	3.43624	3.81402	3.26176	3.59876	3.2611	2.85575	2.66491	3.1635
792958	ENSDARG00000077559	LOC792958	0.89552	1.36049	2.87174	0.00825447	0.157246	-2.6646	0.706048	0.407048	0.894648	0.865495	1.93126	1.15603	1.52009	1.85168
100536675	ENSDARG00000020326	tyk2	0.392158	2.77584	2.87109	0.00826717	0.157246	-2.9396	2.35521	2.49036	2.5328	2.64733	2.80626	2.87963	2.73927	3.17237
368305	ENSDARG00000103002	nptna	-0.247077	6.4296	-2.8675	0.00833752	0.158436	-3.30248	6.40847	6.47543	6.62826	6.64699	6.17908	6.55229	6.22565	6.21364
30452	ENSDARG00000044511	etv5b	-0.390918	6.22884	-2.86612	0.00836484	0.158494	-3.30063	6.10761	6.51491	6.36103	6.17244	5.89566	5.93376	5.93494	5.82788
324818	ENSDARG00000041108	ctsh	-0.60769	3.10707	-2.86577	0.00837161	0.158494	-2.97348	2.69349	3.34934	3.06816	3.5294	2.66027	2.38891	2.26441	2.90278
795902	ENSDARG00000039373	epha3	0.352357	3.46618	2.86592	0.00836875	0.158494	-3.07527	3.70281	3.23489	3.0591	3.33013	3.78772	3.61557	3.67506	3.65821
799520		LOC799520	0.441467	2.18134	2.86664	0.00835456	0.158494	-2.87608	1.75729	1.84841	2.37769	2.24313	2.4593	2.27718	2.52271	2.73419
554221	ENSDARG00000031737	pthlha	-0.640623	1.22197	-2.86305	0.00842559	0.159238	-2.65172	1.64951	1.29762	1.12612	0.968388	0.57296	0.568858	0.752595	0.586064
100002059	ENSDARG00000033544	LOC100002059	-0.35675	5.15048	-2.863	0.00842652	0.159238	-3.24213	4.7646	4.92209	5.18928	5.24735	4.57392	4.63693	4.82894	4.65545
564500	ENSDARG00000010425	scara5	-0.32426	3.8903	-2.86173	0.00845183	0.159568	-3.16895	4.21549	4.19112	4.43437	4.39527	3.90286	4.06586	4.00589	3.96314
100331149	ENSDARG00000053746	LOC100331149	-0.558061	3.2492	-2.86045	0.00847744	0.159904	-2.96969	3.29601	3.06202	2.7493	3.04424	2.69102	2.66107	2.44332	2.11891
100535210		LOC100535210	0.28081	5.0824	2.8595	0.00849642	0.160114	-3.26836	5.14344	4.89341	4.88419	4.77875	5.06468	5.23996	5.24023	5.27859
723999	ENSDARG00000088013	zgc:136333	0.682889	1.97489	2.85966	0.00851387	0.160221	-2.91201	1.54643	2.04395	2.86001	1.82981	2.30565	2.9355	3.30714	2.45508
100329477		LOC100329477	-0.684096	2.42062	-2.85896	0.00851778	0.160221	-2.90286	2.30085	2.56671	3.0591	2.85748	1.64633	1.94825	2.16859	2.28613
503607	ENSDARG00000005908	clk4b	-0.295973	4.55649	-2.85658	0.00855499	0.160772	-3.21572	4.6022	4.62767	4.56972	4.57705	4.44223	4.43219	4.28294	4.03285
101883270		LOC101883270	1.01975	1.37258	2.89457	0.00857255	0.160954	-2.92156	3.14309	1.76907	1.88125	1.75952	4.03534	3.06334	2.4916	3.0418
557223	ENSDARG00000100968	si:ch211-1a19.3	-0.33551	2.96452	-2.85392	0.00860871	0.161485	-3.06037	3.39543	3.50159	3.41946	3.26092	3.34706	2.97636	2.93313	2.97952
407079	ENSDARG00000039066	klhl31	0.369988	7.60313	2.8515	0.00865804	0.162011	-3.34978	7.57558	7.50961	7.41872	7.17629	7.90833	7.92686	7.77842	7.54637
768186	ENSDARG00000069342	zgc:153115	0.335042	5.2969	2.85137	0.00866061	0.162011	-3.3009	5.40817	5.00712	4.88419	5.10688	5.74004	5.46337	5.25457	5.28805
101882987	ENSDARG00000073789	zmp:0000000735	0.47232	1.55892	2.85206	0.00864658	0.162011	-2.82857	1.49821	1.58944	1.88125	1.45495	1.93126	2.16648	2.28393	1.92743
402988	ENSDARG00000099161	dnaaf4	0.699399	0.498433	2.84897	0.00870979	0.162676	-2.61746	0.23802	0.166724	-0.0748216	0.131384	0.956899	0.985616	0.906616	0.402983
566757	ENSDARG00000089162	afap1l1a	0.288289	4.06902	2.84886	0.00871208	0.162676	-3.20519	4.1001	3.89446	4.24295	4.02601	4.2898	4.10534	4.39584	4.62759
407639	ENSDARG00000038185	gh1	-1.05452	2.7253	-2.88927	0.00875155	0.163208	-2.93997	2.56064	3.70853	3.10341	3.40753	1.64633	2.25686	2.30371	2.35973
431757	ENSDARG00000020158	spag6	0.602644	1.03046	2.84542	0.00878274	0.163208	-2.71804	1.10894	0.607931	0.835383	0.763802	1.42228	1.64224	1.58155	1.07114
436926	ENSDARG00000055416	serpinb1	-0.50856	5.33019	-2.85549	0.00878991	0.163208	-3.28427	4.51173	5.43141	5.41315	5.64459	4.50817	4.81104	4.77818	4.86966
445158	ENSDARG00000104687	slc16a9b	0.956681	3.89211	2.90287	0.00877596	0.163208	-3.17738	3.81407	4.46367	3.12041	4.19804	4.7112	4.90085	4.37851	5.44026
559347	ENSDARG00000006356	slc18a3a	-0.29395	5.19016	-2.84606	0.00876959	0.163208	-3.30002	5.17584	5.45901	5.18318	5.13994	5.03246	5.20793	4.65297	4.88893
561460		zgc:172302	-0.552287	4.47716	-2.85837	0.00876696	0.163208	-3.22664	4.59055	4.5937	4.86201	4.85848	3.70455	4.24521	4.30871	4.43796
768287	ENSDARG00000005221	desmb	-0.758649	4.32971	-2.88092	0.00879657	0.163208	-3.17609	3.68009	4.87966	4.85407	4.80718	3.06619	3.91865	4.06147	4.14267
564717	ENSDARG00000062902	si:dkey-220f10.4	0.3893	2.80385	2.84344	0.00882374	0.163415	-3.03412	2.88216	2.652	2.69296	2.64733	3.32915	3.08528	3.00122	3.01516
569131	ENSDARG00000056726	mettl7a	-0.533319	2.57491	-2.84375	0.00881729	0.163415	-2.91247	2.20932	2.5881	2.40321	2.71193	1.36564	2.19386	2.09188	2.12878
561865	ENSDARG00000014248	pdlim3b	-0.435152	3.36336	-2.84149	0.00886443	0.16402	-3.07743	3.2429	3.33022	3.54476	3.41804	3.12046	3.0457	2.92046	2.70452
335551	ENSDARG00000111235	nrsn1	-0.338865	5.51934	-2.841	0.00887456	0.164059	-3.33881	5.45526	5.95081	5.67381	5.75195	5.14577	5.32102	5.39384	5.61713
556760	ENSDARG00000021462	daw1	0.750044	0.564221	2.83974	0.00890091	0.164248	-2.67817	0.706048	0.243138	0.580635	0.131384	1.42228	1.15603	1.09489	0.984727
556856	ENSDARG00000041706	vgll2a	0.700098	2.16529	2.84068	0.00889382	0.164248	-2.92319	1.97938	1.21601	2.22224	2.16793	2.23599	2.33595	2.66491	3.14993
60632	ENSDARG00000058822	wnt3a	0.59657	1.67267	2.83894	0.00891775	0.16441	-2.84838	2.03158	0.958191	1.56728	1.47858	2.28155	2.0506	1.80279	2.28613
333980	ENSDARG00000041217	xpo6	0.330446	5.66977	2.8381	0.00893527	0.164436	-3.35697	5.7947	5.76687	5.46852	5.71401	5.92675	5.85942	5.94999	6.33049
567676	ENSDARG00000079266	foxe1	-0.508565	2.78362	-2.8382	0.00893328	0.164436	-2.9461	2.18093	2.61083	2.97959	2.57486	1.95646	1.97181	2.26441	2.11891
492525	ENSDARG00000101331	tekt1	0.859675	0.225002	2.83717	0.00895497	0.16465	-2.62077	-0.129462	0.329414	-0.696753	-0.0515471	0.507148	0.732538	0.906616	0.748874
101885561	ENSDARG00000088377	rp1l1b	-3.0254	2.93726	-2.91398	0.00897623	0.164893	-2.62493	2.69349	2.9542	3.51378	1.66515	-0.402112	-0.387592	0.216793	-0.706359
101882368	ENSDARG00000041910	znf512	0.46996	1.89428	2.83562	0.00898762	0.164954	-2.90937	1.95347	2.00811	2.06405	1.39293	2.3917	2.33595	2.05202	2.52454
324079	ENSDARG00000020448	adi1	0.335426	3.79026	2.83464	0.00900837	0.165186	-3.15735	3.43624	3.57962	3.33106	3.39765	3.75522	3.81397	3.56733	3.95295
103910265		si:cabz01071911.4	0.367359	3.45729	2.83421	0.00901747	0.165204	-3.14444	3.43046	3.32636	3.25697	3.27998	3.77151	3.73421	3.54616	3.71197
474318	ENSDARG00000036051	irx4b	0.525666	2.07183	2.83265	0.00905059	0.165514	-2.92258	2.26384	1.64438	1.78827	1.78651	2.90301	2.23879	2.32111	2.11891
100005886	ENSDARG00000071010	tuft1b	-0.463547	2.79799	-2.83302	0.00904254	0.165514	-3.05676	3.26946	3.10813	3.02243	3.20418	2.64559	3.02308	2.66491	2.41115
101883894		LOC101883894	0.358836	3.48296	2.83209	0.00906237	0.165581	-3.13658	3.15391	3.42192	3.22246	3.16345	3.69796	3.52101	3.43098	3.75074
393332	ENSDARG00000005704	eps8l3b	-0.564274	5.46597	-2.8521	0.0090741	0.165647	-3.31816	4.66329	5.73907	5.71638	5.67781	4.40652	5.12412	5.10983	4.89812
100005569	ENSDARG00000078550	zgc:194839	0.545099	2.45333	2.82833	0.00914285	0.166752	-2.94704	2.2307	1.50453	1.98665	2.06689	2.80626	2.25686	2.61383	2.28613
100332698		LOC100332698	2.13046	-0.35451	2.84544	0.00915096	0.166752	-2.53315	-0.399876	-5.02268	-0.940742	-5.02268	-0.239549	-1.06087	-1.04691	-0.51092
352918	ENSDARG00000007553	opn4.1	-0.607496	4.50806	-2.84595	0.00916448	0.166754	-3.23899	4.32967	4.37814	4.59055	4.91422	3.33868	3.95872	4.22059	4.26553
556764	ENSDARG00000010873	si:dkey-156n14.5	0.230099	7.38277	2.8268	0.00917562	0.166754	-3.40152	7.24566	7.22287	7.20979	7.43451	7.43451	7.54328	7.57392	7.48142
100151075	ENSDARG00000074041	abca5	0.308857	3.99054	2.82692	0.00917322	0.166754	-3.22878	3.87326	3.56435	3.95167	4.05012	4.07174	4.26963	4.07125	4.26075
567771	ENSDARG00000061436	col6a2	-0.256294	8.03461	-2.82506	0.00921328	0.167141	-3.41279	8.08647	7.94005	8.30842	8.13967	7.84841	7.80639	8.03284	7.76159
100073336	ENSDARG00000102442	zgc:165502	-1.21672	2.71291	-2.86747	0.00920717	0.167141	-2.87761	1.49821	3.21808	2.89398	3.14309	0.385566	1.79902	1.85419	1.85168
100006778	ENSDARG00000104693	il6st	0.453952	4.77485	2.82304	0.00927255	0.168067	-3.32658	4.6022	4.39457	4.68924	4.65054	4.62812	4.65054	5.14235	5.73501
641571	ENSDARG00000053878	inpp5l	-0.322756	3.65227	-2.82115	0.00929811	0.168381	-3.17189	3.45819	3.67559	3.70265	3.80255	3.28938	3.3807	3.35164	3.32554
553375	ENSDARG00000098330	spef2	0.399788	2.00729	2.82025	0.00931777	0.168587	-2.9521	2.05467	1.97022	1.72907	2.0046	2.61842	2.25686	2.47647	2.0021
555317	ENSDARG00000089706	si:ch211-276a23.5	0.588425	1.4229	2.81643	0.00940156	0.169928	-2.87309	0.928738	1.33352	1.23948	2.02493	1.71106	1.51313	2.18623	2.47765
567916	ENSDARG00000076997	stxbp4	-0.584283	1.85071	-2.81591	0.00941316	0.169928	-2.89256	1.42419	2.26527	2.32053	2.27733	1.27126	1.70196	1.52009	1.45463
100124603	ENSDARG00000087311	lgals9l5	-2.98612	1.01115	-2.86556	0.00941684	0.169928	-2.53927	-1.93584	1.68577	0.242317	0.297364	-5.02268	-2.47999	-2.20525	-1.93584
793969	ENSDARG00000087749	ccser2a	0.30958	5.04181	2.81488	0.00943588	0.170121	-3.3667	4.99454	4.74387	4.85591	5.07048	5.02235	5.37114	5.16662	5.34264
550398	ENSDARG00000043587	srd5a2a	-1.04115	3.54362	-2.85821	0.00949593	0.170902	-3.06562	2.22116	4.20006	3.60215	4.02601	1.31205	3.0356	2.96731	2.56848
555297	ENSDARG00000100955	stk24a	-1.2032	2.85553	-2.85523	0.0094908	0.170902	-2.92265	1.62116	3.50159	3.19022	2.80756	0.507148	1.90264	2.18623	1.71297
436919	ENSDARG00000003113	ada	-0.689747	6.79903	-2.85408	0.00950772	0.170963	-3.39153	6.11995	7.37198	7.09048	7.28738	5.61408	6.46877	6.48375	6.54443
337675	ENSDARG00000102362	slc25a12	-0.212313	6.85663	-2.80925	0.00956129	0.171775	-3.43444	6.94036	6.83634	7.07926	6.90341	6.83205	6.62408	6.85296	6.60092
81597	ENSDARG00000022203	gtf2ird1	0.202659	4.86563	2.80883	0.00957068	0.171789	-3.36038	4.8739	4.68671	4.69615	4.68014	4.89609	5.00324	4.93699	4.91086
570547	ENSDARG00000001686	uckl1a	-0.864932	1.63007	-2.80846	0.00957888	0.171789	-2.7592	1.10894	1.79518	0.835383	1.63361	0.439818	0.786218	0.216793	0.474006
101883373	ENSDARG00000078172	ptgfrn	0.27865	4.78212	2.80808	0.00958748	0.171792	-3.36798	4.81104	4.66071	4.75589	4.83669	4.841	4.85559	5.12553	5.35845
336271	ENSDARG00000075545	si:dkey-89b17.4	0.210351	7.75187	2.8056	0.00964317	0.172638	-3.45376	7.87752	7.6526	7.73944	7.70452	8.00448	7.90155	8.01294	7.89644
550522	ENSDARG00000036834	krt92	-0.535625	8.16567	-2.82615	0.0096756	0.173067	-3.43842	7.45693	8.56565	8.19679	8.34846	7.06749	7.8029	7.78846	7.76663
393998	ENSDARG00000001782	prkacba	0.42082	3.78546	2.8015	0.00973626	0.173999	-3.26867	3.98913	3.35555	3.52082	3.88652	4.0658	3.94883	4.02071	4.40162
555812	ENSDARG00000043154	ucp2	-0.398114	7.83572	-2.80099	0.00974782	0.174054	-3.46117	7.60812	8.29525	7.72022	7.72854	7.25202	7.50894	7.36818	7.63094
550502	ENSDARG00000002071	adss	-0.286963	5.06462	-2.79968	0.00977784	0.174285	-3.38712	5.08506	4.97501	5.25574	4.92218	5.00407	4.7424	4.85087	4.49054
797143	ENSDARG00000101205	mbd1a	0.443673	4.13547	2.8	0.00977054	0.174285	-3.32391	4.08077	4.02014	4.12441	4.16015	4.50046	4.45162	4.54531	4.6634
561824	ENSDARG00000107534	erich2	0.546847	1.39289	2.798	0.0098164	0.174819	-2.87919	1.46434	1.64438	1.0316	0.719852	1.90322	1.70196	1.8288	1.61768
393147	ENSDARG00000045411	acad11	-0.480103	4.24985	-2.79637	0.00985385	0.175135	-3.30265	3.68009	4.67019	4.31827	4.61401	3.5091	4.12017	3.83277	3.9005
492507	ENSDARG00000027657	crhb	-0.570519	2.2628	-2.7962	0.00985776	0.175135	-3.02858	2.15963	2.79978	2.5589	2.7967	1.64633	2.23879	2.32111	1.82234
503788	ENSDARG00000077691	slc13a5a	-0.536351	2.92483	-2.79604	0.00986141	0.175135	-3.08596	2.45688	3.14145	3.16261	2.78242	2.25955	2.25686	2.40717	2.47765
560193	ENSDARG00000091003	il34	0.573473	1.06395	2.79551	0.00987369	0.175135	-2.84886	1.24188	1.0929	0.74174	0.916199	1.64633	1.44255	1.61341	1.58736
100149130	ENSDARG00000076624	ptprb	-0.355388	5.17401	-2.79506	0.00988409	0.175135	-3.41183	5.04652	5.32659	5.33908	5.3903	5.07281	5.08128	4.97623	4.54773
101884357	ENSDARG00000037517	LOC101884357	0.269801	6.10409	2.79499	0.00988562	0.175135	-3.45886	6.08318	5.86572	6.17404	6.07969	6.29348	6.10968	6.52033	6.35821
492344	ENSDARG00000035569	cyp1d1	-0.32828	4.1027	-2.79322	0.00992668	0.17571	-3.2577	3.55017	3.78096	3.86333	4.17715	3.54839	3.37241	3.71381	3.422
664693	ENSDARG00000054837	zgc:136870	-0.957395	0.830197	-2.79172	0.00996154	0.176174	-2.7156	0.23802	1.50453	0.638467	0.81311	-0.688632	0.231441	-0.214015	0.0427121
101884757		LOC101884757	0.565204	1.86299	2.79025	0.00999574	0.176626	-2.97733	2.00572	1.0929	1.99907	1.53751	2.1696	2.33595	2.09924	2.28613
563053	ENSDARG00000055592	capn2b	-0.25693	5.0838	-2.78943	0.0100149	0.176811	-3.41089	4.81808	5.1139	5.11328	5.1907	4.777	4.72006	4.88079	4.83059
100331775	ENSDARG00000100674	ube2o	0.241227	4.95941	2.78651	0.0100836	0.17787	-3.42334	4.97041	4.74773	4.85407	4.95013	5.15387	5.19447	5.03401	5.10426
567738	ENSDARG00000076611	fbxo21	0.253947	4.58887	2.78224	0.0101846	0.179187	-3.39001	4.34975	4.44658	4.37467	4.52452	4.57807	4.71374	4.65022	4.76984
767722	ENSDARG00000061354	foxred2	-0.286632	4.63528	-2.78247	0.010179	0.179187	-3.38348	4.44223	4.7858	4.74083	4.59222	4.26675	4.27587	4.40038	4.47314
108190699		LOC108190699	-0.407555	9.48437	-2.78414	0.0101779	0.179187	-3.51468	9.17688	9.56705	9.6136	9.90085	8.76242	9.05981	9.1159	9.6902
554095	ENSDARG00000059227	fabp1b.1	-0.656738	7.1535	-2.8202	0.0102052	0.179208	-3.46531	6.82982	7.77151	7.5005	7.71402	6.9857	6.80761	6.6543	6.74136
100004673	ENSDARG00000086310	cabcoco1	0.60067	0.34745	2.78122	0.0102089	0.179208	-2.7458	-0.0405451	0.0825719	0.0178053	0.211021	0.439818	0.83894	0.589788	0.806004
100499491	ENSDARG00000096533	rltgr	-0.407024	4.47562	-2.78108	0.0102121	0.179208	-3.36741	4.17515	4.51292	4.53347	4.93856	3.93063	4.20006	4.07664	4.32545
556869	ENSDARG00000055046	ponzr5	-0.638502	3.0393	-2.77957	0.0102482	0.179604	-3.00467	1.78288	2.42454	2.26227	2.70589	1.82449	1.47976	1.66515	1.65299
100101646	ENSDARG00000052905	zgc:165423	-0.98219	6.60723	-2.84391	0.0102542	0.179604	-3.43063	5.16424	6.91266	6.9488	6.94248	4.52009	5.51896	6.1563	5.84465
101883783	ENSDARG00000104311	LOC101883783	0.272422	4.90431	2.77903	0.0102611	0.179604	-3.44391	5.00594	4.95011	4.94476	4.77875	5.18613	5.11146	5.32499	5.14675
494576	ENSDARG00000026098	si:dkey-13a21.4	-0.588282	0.687804	-2.77769	0.0102932	0.17969	-2.84361	0.816884	1.40019	1.16997	1.89287	0.246791	0.83894	1.14068	0.696723
555939	ENSDARG00000045788	avpr1ab	0.524927	1.75233	2.77699	0.01031	0.17969	-2.97693	1.31742	1.36768	1.85619	1.53751	1.79806	1.7514	2.42593	2.20335
560957	ENSDARG00000059636	si:ch211-127d4.3	0.422584	1.72793	2.77823	0.0102803	0.17969	-2.92646	1.35414	1.1383	1.41919	1.29529	1.53247	1.61325	2.01085	1.73882
570508	ENSDARG00000071454	crp1	-0.960014	0.505058	-2.77766	0.010294	0.17969	-2.74475	-0.129462	1.25899	1.12612	0.968388	-0.540713	-0.194991	0.294592	-0.174459
100038787	ENSDARG00000079241	wdr90	0.360604	2.88676	2.77704	0.0103089	0.17969	-3.19582	2.76368	2.64125	3.00172	2.97038	3.2611	2.97636	3.39564	3.18462
30689	ENSDARG00000017354	epha2a	0.338767	3.51647	2.77609	0.0103317	0.179914	-3.29195	3.56647	3.36437	3.44534	3.57484	3.66149	3.48583	3.89775	4.26553
100538303		muc13a	0.554068	5.33621	2.79698	0.0103407	0.179917	-3.45911	5.65884	4.8178	5.54669	4.8115	5.65493	5.96612	5.61509	5.81401
65235	ENSDARG00000068406	six5	0.353701	4.06307	2.77349	0.0103945	0.1807	-3.37533	4.37171	3.86577	4.30963	3.78872	4.79158	4.37124	4.36204	4.22352
100321823		tep1	-0.548646	5.49864	-2.79352	0.0104092	0.180724	-3.46413	5.11438	5.84408	6.02219	5.94132	4.69723	5.21649	5.50324	5.31049
100536006		evpll	-0.498977	4.91455	-2.7812	0.0104136	0.180724	-3.42458	4.6396	5.44814	5.36909	4.66028	4.31115	4.88916	4.62734	4.29177
103910678		LOC103910678	0.563258	0.74	2.77145	0.010444	0.181098	-2.83894	0.0128243	0.683606	0.912834	0.897792	1.12359	1.22278	1.20709	1.20502
553993		zgc:112977	-0.481195	1.91897	-2.77078	0.0104605	0.181229	-2.99194	2.02089	1.97843	2.34904	1.77319	1.78651	1.68738	1.28436	1.43613
794764	ENSDARG00000096908	si:ch73-185c24.2	-0.520536	3.63235	-2.76853	0.0105153	0.182025	-3.27531	3.11631	3.9201	3.74553	4.00943	2.54189	3.25287	3.26129	3.65821
791449	ENSDARG00000101206	zgc:113363	0.611457	1.41522	2.76754	0.0105397	0.182292	-2.91622	1.49821	0.607931	0.835383	1.18833	1.55909	0.985616	1.98914	2.04841
322533	ENSDARG00000103878	anpepb	-1.61919	6.60475	-2.84406	0.0105504	0.182307	-3.4438	5.08506	7.77842	7.63591	7.33581	3.75522	5.73341	6.20277	5.667
563896	ENSDARG00000003615	slc26a3.2	-1.44169	4.05534	-2.83595	0.0105584	0.182307	-3.21087	2.56064	4.83147	4.69301	4.76954	1.42228	3.18535	3.48864	2.99076
100149419	ENSDARG00000070057	si:dkey-69o16.5	-0.424834	5.03013	-2.76625	0.0105714	0.182376	-3.44881	4.70047	5.28613	4.97879	5.09937	4.86807	4.56561	4.37049	4.56222
84039	ENSDARG00000104256	bco1	-0.788533	5.2148	-2.81254	0.0105827	0.182417	-3.42704	4.53218	5.93604	5.80706	5.47023	4.32091	4.71374	5.0748	4.48055
503744	ENSDARG00000045611	nfybb	0.429697	2.89785	2.76429	0.0106198	0.182902	-3.24689	2.97013	2.94114	2.89398	3.05355	3.34706	3.23487	3.36009	3.63878
559824	ENSDARG00000001913	palmda	-0.410682	3.95619	-2.76369	0.0106346	0.183004	-3.35661	4.39618	4.09221	4.1696	3.94516	4.20185	3.64631	3.87235	3.23529
557248	ENSDARG00000100088	zmp:0000001114	0.336694	5.38918	2.76292	0.0106539	0.183028	-3.50906	5.3193	5.1807	5.3232	5.61874	5.6177	5.51164	5.62329	6.03654
561618	ENSDARG00000044808	slc4a4b	0.261788	5.81961	2.76219	0.010672	0.183028	-3.52319	5.5342	5.8644	5.66111	5.82918	5.70417	6.1009	6.06245	6.06871
100537733		LOC100537733	-0.689954	1.86911	-2.76288	0.0106546	0.183028	-2.94042	1.02582	2.24803	1.81225	2.0046	0.439818	1.02604	1.41844	1.45463
101884302	ENSDARG00000078419	LOC101884302	-0.602325	2.5701	-2.76248	0.0106647	0.183028	-3.1298	2.89403	2.8532	2.77717	2.52896	2.57474	2.33595	1.98914	1.73882
103910196		LOC103910196	-1.12254	-0.0374997	-2.76161	0.0106864	0.183123	-2.73708	0.577726	-0.0680443	1.0316	0.562624	-0.402112	-0.290431	-0.119357	-1.59818
322626	ENSDARG00000035872	hsd17b12b	-0.306688	4.81588	-2.75797	0.0107771	0.183264	-3.45123	4.39987	4.93645	4.84606	4.97581	4.49557	4.42333	4.47738	4.53583
325276	ENSDARG00000068103	cfap45	0.412597	1.96056	2.75819	0.0107717	0.183264	-3.05642	1.78288	1.74185	1.72907	1.86883	2.40993	2.16648	2.07669	2.11891
336334	ENSDARG00000039502	eef1a1a	-0.394574	4.96792	-2.75901	0.0107512	0.183264	-3.4672	4.5973	5.13814	5.15564	5.21747	4.40652	4.56977	4.77048	4.78448
393391	ENSDARG00000099155	tpst2	0.482146	1.99093	2.75797	0.0107773	0.183264	-3.04947	1.40861	1.48457	1.77674	2.17751	2.22632	1.95829	2.27541	2.31483
393547	ENSDARG00000030078	glipr1b	-0.323207	2.63433	-2.75768	0.0107844	0.183264	-3.19272	2.98224	2.88687	2.69296	3.07794	2.61842	2.51992	2.5821	2.62764
553303	ENSDARG00000002991	cep135	0.380964	2.91418	2.75858	0.0107619	0.183264	-3.21141	2.80753	2.77234	2.54467	2.61769	3.31105	2.90301	3.14916	2.90278
556162	ENSDARG00000069242	pdia5	-0.248804	5.10198	-2.76011	0.0107238	0.183264	-3.48509	5.20229	5.11726	5.25059	5.15506	5.0382	5.04538	4.95963	4.6847
792062	ENSDARG00000036832	cyt1l	0.70932	10.2669	2.80456	0.0107694	0.183264	-3.53654	10.8791	9.97831	9.84694	10.1969	11.2717	11.0846	10.629	10.753
100001241	ENSDARG00000078696	synpo2lb	0.3368	5.79798	2.75816	0.0107725	0.183264	-3.53239	5.789	5.62432	5.86794	5.56604	6.01842	5.95016	6.18162	6.04421
101883298		osbpl8	0.712	1.41887	2.75956	0.0107374	0.183264	-2.90621	0.45304	0.548354	1.0316	1.29529	1.27126	1.44255	1.64018	1.82234
431754	ENSDARG00000004687	acaa1	-0.394246	4.2052	-2.75683	0.0108058	0.183474	-3.38605	3.78686	4.2337	4.44109	4.55938	3.63327	3.83073	3.89775	4.08327
100150844	ENSDARG00000070651	prkcdb	-0.258179	5.27071	-2.75497	0.0108527	0.184116	-3.50461	5.36827	5.33932	5.24438	5.22594	5.11889	5.02094	4.76665	5.24046
561459	ENSDARG00000070846	dazap1	-0.34686	3.84119	-2.75307	0.0109007	0.184692	-3.38807	4.22978	4.46915	3.94565	4.08102	3.8301	3.99669	3.75102	3.76122
100332904	ENSDARG00000100446	si:ch211-286o17.1	0.33795	5.93929	2.75292	0.0109047	0.184692	-3.54972	6.10377	5.92946	5.83462	6.07316	6.40773	6.13173	6.20421	6.54937
557552	ENSDARG00000068876	zgc:153031	-0.526918	3.79676	-2.7552	0.0109186	0.184775	-3.35087	3.48583	4.26963	4.11528	4.16212	3.39682	3.54893	3.69642	3.28079
100535676		LOC100535676	0.583044	1.64212	2.75116	0.0109493	0.18514	-3.06013	2.24265	1.74185	1.65125	0.968388	2.33759	2.54758	2.09924	1.94996
449813	ENSDARG00000002339	sgf29	0.324855	3.53861	2.7508	0.0109584	0.185141	-3.34205	3.53433	3.60959	3.44534	3.26092	3.97149	3.88555	3.68986	3.60213
100150452	ENSDARG00000071235	si:ch211-117c9.5	0.473801	4.46636	2.7543	0.0109731	0.185236	-3.46856	4.67301	4.37147	4.36238	4.39944	4.78736	4.75162	4.7183	5.44814
100006088	ENSDARG00000017386	sobpb	0.258984	4.86667	2.74806	0.0110285	0.186018	-3.50849	4.92528	5.0401	4.8131	4.79615	5.0452	5.16406	5.04179	5.36139
560944	ENSDARG00000028000	pfkpa	-0.260357	6.69252	-2.74714	0.0110521	0.186261	-3.56799	6.68465	6.72893	6.90972	6.75067	6.35152	6.501	6.68561	6.49436
436640	ENSDARG00000021250	slc25a48	-0.620279	3.10598	-2.74977	0.0110825	0.186465	-3.23741	2.59174	3.60305	3.39436	3.28952	2.19195	2.51992	3.01123	2.67631
794664	ENSDARG00000078055	acd	0.364505	3.10169	2.74596	0.0110824	0.186465	-3.29279	3.08314	3.13072	3.15134	2.78242	3.37924	3.30378	3.52011	3.40368
751763	ENSDARG00000069282	bbc3	0.607449	2.51736	2.74544	0.0110957	0.186535	-3.17821	2.49046	2.1169	1.92446	2.37284	2.70311	3.01133	2.24494	3.38217
326643	ENSDARG00000062267	kdm3b	0.228984	6.32179	2.74317	0.0111544	0.187096	-3.5747	6.32921	6.18016	6.40163	6.36742	6.48751	6.58516	6.61594	6.50564
568213	ENSDARG00000061450	tesk2	-0.259851	4.83493	-2.74273	0.0111658	0.187096	-3.49454	4.76254	4.86001	5.01121	4.84002	4.47714	4.6398	4.61661	4.7012
100141487	ENSDARG00000078824	si:ch211-66e2.3	0.580492	0.652057	2.74371	0.0111403	0.187096	-2.85597	0.311756	0.656659	-0.0451036	0.436541	1.14366	0.968112	0.855268	0.715001
100536730		LOC100536730	0.606568	1.04706	2.74294	0.0111604	0.187096	-2.9083	0.898584	0.201289	0.858338	0.743921	1.57032	0.861659	1.16212	1.53698
404732	ENSDARG00000043011	chst14	-0.512411	1.57618	-2.74219	0.0111799	0.187096	-3.00471	1.70242	1.50453	1.83121	2.1256	1.64633	1.55139	1.05165	0.852958
406459	ENSDARG00000015657	zgc:77112	-0.744076	0.668446	-2.74202	0.0111841	0.187096	-2.81802	0.645393	0.607931	0.894648	0.612708	0.385566	-0.290431	0.0515867	-0.366823
30628	ENSDARG00000027199	smad1	0.246389	5.95332	2.73777	0.0112952	0.188467	-3.58133	6.13254	5.96525	5.88853	5.82918	6.35392	6.10784	6.10998	6.22948
405789	ENSDARG00000019516	sp7	-0.538848	2.57013	-2.73696	0.0113164	0.188467	-3.15058	2.28232	2.28332	2.83063	2.75428	2.19195	2.18517	2.05202	1.55444
557221	ENSDARG00000062402	frem1b	0.297363	4.8312	2.73672	0.0113226	0.188467	-3.5219	4.9362	4.48986	4.70047	4.86289	4.99701	5.11816	5.02219	5.04029
559145	ENSDARG00000075962	vav3b	0.497015	1.01464	2.73751	0.0113019	0.188467	-2.93862	1.02582	0.656659	1.08338	0.612708	1.67834	1.06982	1.34316	1.27459
563408	ENSDARG00000061603	sorbs2b	0.284695	6.12618	2.73777	0.011295	0.188467	-3.58049	6.22948	5.65948	5.8323	5.87401	6.39702	6.10784	6.09893	6.13007
100126232	ENSDARG00000056410	fdx1	-0.327908	5.25602	-2.73672	0.0113227	0.188467	-3.53648	4.75917	5.38055	5.36181	5.44279	4.73858	4.97608	4.91686	5.00154
100149391	ENSDARG00000103851	tnrc6c2	0.281405	6.20898	2.73642	0.0113307	0.188467	-3.58672	6.33291	5.85642	6.13283	6.02985	6.38836	6.36012	6.33498	6.39403
114834	ENSDARG00000098903	tfe3a	0.718525	2.41454	2.74553	0.011343	0.188518	-3.18977	2.07543	1.67438	2.97959	1.98637	2.57474	2.53562	3.13788	3.34249
100329855		myrfl	-0.830966	4.3918	-2.77489	0.0113735	0.18887	-3.37502	3.33088	4.70129	4.53634	4.71251	2.52558	3.59464	4.01711	3.82209
664746	ENSDARG00000037390	gsg1l	-0.512298	1.95765	-2.73403	0.0113937	0.188955	-3.06405	1.78288	2.26527	2.16528	1.86883	1.53247	1.79902	1.66515	1.02796
101883343		LOC101883343	0.373186	3.50733	2.73355	0.0114064	0.188955	-3.40774	3.89055	3.63979	3.57477	3.4983	4.04367	3.96885	4.11964	3.96395
101886004		LOC101886004	0.377917	3.85784	2.73377	0.0114006	0.188955	-3.38804	3.58138	3.47638	3.46929	3.50152	3.89689	3.85797	3.81379	3.97259
100332647	ENSDARG00000091834	si:ch211-198m17.1	-0.943257	6.81065	-2.79303	0.0114492	0.18951	-3.54302	6.27071	7.18869	7.19934	6.49493	5.05888	6.17294	6.06848	6.08053
553433	ENSDARG00000052462	pisd	-0.258572	4.6166	-2.73135	0.0114647	0.189614	-3.49056	4.49792	4.62767	4.49479	4.75553	4.45884	4.32072	4.27014	4.29177
562273		plxnc1	0.449419	2.88645	2.73027	0.0114934	0.189628	-3.31277	2.88216	2.67931	2.92076	3.16345	3.09222	3.23487	3.37499	3.74364
100005717	ENSDARG00000038618	cpt2	-0.273505	5.29866	-2.73072	0.0114812	0.189628	-3.55089	4.94021	5.22302	5.36609	5.36609	4.88033	5.01707	5.0748	4.82775
100331072		LOC100331072	-0.533988	0.793628	-2.73044	0.0114889	0.189628	-2.88775	0.682282	0.730103	1.10207	1.20312	0.217853	0.0333704	0.826264	0.503285
555580	ENSDARG00000062770	snx21	0.621843	0.982288	2.72911	0.0115244	0.189828	-2.93382	1.06779	1.00367	0.158998	0.370698	0.90624	1.58184	1.61341	0.984727
100002876	ENSDARG00000062699	nkain4	0.279883	4.28181	2.72842	0.0115428	0.189828	-3.50178	4.37635	4.30057	4.38259	4.42049	4.6497	4.57683	4.64652	4.72681
100003148	ENSDARG00000079017	tlnrd1	0.264373	4.01091	2.72855	0.0115391	0.189828	-3.44544	4.00523	3.76072	3.91797	3.95204	4.24942	4.12589	4.14295	4.17459
100003444	ENSDARG00000102261	rsph1	0.490645	1.94485	2.72913	0.0115237	0.189828	-3.11967	1.90704	1.43315	1.72907	1.96706	2.76793	2.25686	1.98914	1.97843
406511	ENSDARG00000029402	sort1a	0.277365	5.15246	2.72551	0.011621	0.190619	-3.56214	4.9733	4.74387	4.96502	5.10994	5.23709	5.17339	5.18206	5.30871
556979	ENSDARG00000063475	abcg1	-0.697541	3.1319	-2.73418	0.0116523	0.190619	-3.23994	2.18093	3.57262	3.35609	3.03186	1.6167	2.35333	2.83051	2.55463
559197	ENSDARG00000037646	rgs11	0.35967	2.70518	2.72429	0.0116538	0.190619	-3.2326	2.7339	2.44206	2.26227	2.10669	2.74078	2.84347	2.73927	2.66022
565211		vwa11	-1.32264	5.84551	-2.79507	0.0116552	0.190619	-3.50467	4.59458	6.40606	6.64831	6.22592	3.17621	5.06471	5.19447	5.15044
574000	ENSDARG00000002988	tnnt2d	-0.381052	6.81343	-2.72378	0.0116675	0.190619	-3.62174	7.32675	7.20304	7.28632	6.98962	7.09473	6.86336	6.89289	6.43032
100002256	ENSDARG00000078285	pik3ap1	0.683997	1.33943	2.7235	0.0116749	0.190619	-2.994	0.645393	0.858506	1.08338	1.09887	1.85397	1.44255	1.64018	1.48268
100005108	ENSDARG00000055835	slc26a6	-0.722763	3.76701	-2.75023	0.0116017	0.190619	-3.34867	3.19269	4.04137	4.27755	3.84186	2.81809	3.0457	3.33114	3.26908
100332111		shc3	-0.436338	4.01255	-2.72563	0.0116176	0.190619	-3.44577	4.14218	4.39457	4.15469	4.19288	3.74056	4.13639	3.86509	3.39249
100333907	ENSDARG00000099108	LOC100333907	-0.399806	2.17125	-2.72384	0.0116658	0.190619	-3.1536	2.28232	2.28332	2.33932	2.37284	1.6167	1.99578	1.9258	2.14268
393329	ENSDARG00000014916	slc10a2	-1.15809	1.36305	-2.73751	0.0116979	0.190841	-2.91585	0.311756	1.98742	1.50476	2.02493	-0.278225	1.06982	0.131384	0.270883
393581	ENSDARG00000008966	tbl1xr1b	0.283793	4.10021	2.72175	0.0117225	0.19095	-3.44276	3.68835	3.75353	3.86966	3.75289	4.01895	4.0135	4.15231	4.01419
569191	ENSDARG00000090635	kcnj1a.4	0.964922	2.33806	2.75383	0.0117233	0.19095	-3.19934	1.04484	2.90569	2.05244	2.30144	2.6253	2.83529	3.02251	3.6953
378721	ENSDARG00000053467	gtpbp1	0.258264	6.1704	2.71989	0.011773	0.191455	-3.61829	6.10879	5.87002	5.71119	5.79844	6.21595	6.02273	6.07468	6.20838
568235	ENSDARG00000079391	mrpl42	0.399721	2.24864	2.71995	0.0117713	0.191455	-3.17741	2.14082	2.07752	1.85619	1.94351	2.66027	2.36884	2.28393	2.30439
560751	ENSDARG00000053668	stag2b	0.183768	7.11252	2.71894	0.0117991	0.191535	-3.63304	7.06453	6.99012	7.0224	6.98762	7.16921	7.25983	7.18275	7.18793
564472	ENSDARG00000095698	si:dkey-228a15.1	0.545829	1.73622	2.71892	0.0117996	0.191535	-3.08409	1.2704	1.7075	1.29402	1.44214	1.88603	2.04501	1.62247	2.35333
569585	ENSDARG00000097683	sptbn5	-0.722305	5.0306	-2.75533	0.0118061	0.191535	-3.49538	4.30377	5.10531	5.18318	5.21953	3.78078	4.23316	4.51463	4.39457
558186	ENSDARG00000038359	enosf1	-0.525034	4.39424	-2.72693	0.0118262	0.191557	-3.48858	4.06473	4.4303	4.91601	4.77555	3.49269	3.89209	4.33146	4.3717
100001914	ENSDARG00000015057	ube2d4	0.561817	3.68327	2.72535	0.0118216	0.191557	-3.41037	3.85269	2.98783	3.91069	2.81907	4.14415	3.83073	3.97227	3.86796
101886555		si:dkey-201g16.1	0.571597	1.12103	2.71737	0.0118418	0.191657	-3.00032	1.26328	1.114	0.772916	0.581123	1.7853	1.56777	1.56825	1.09243
64614	ENSDARG00000039131	atp1a1a.3	0.504333	5.41936	2.72996	0.011905	0.191821	-3.59473	4.72604	5.37261	4.97098	5.77986	5.24652	5.77368	5.84487	6.00234
368489	ENSDARG00000023484	rflna	0.361717	3.01857	2.71588	0.011883	0.191821	-3.35554	3.26946	2.81291	3.02243	3.00869	3.17621	3.48583	3.41286	3.48471
548610	ENSDARG00000020884	gli2b	0.318435	5.1171	2.71422	0.0119285	0.191821	-3.60365	5.4013	5.00163	5.00872	5.29058	5.52616	5.58822	5.5172	5.34336
558964	ENSDARG00000059729	sec14l8	-0.449186	3.48224	-2.71664	0.0118621	0.191821	-3.36916	3.31408	3.98149	3.51378	3.35144	2.80626	3.29571	3.37009	2.89086
561384	ENSDARG00000059461	mepce	0.254094	4.70844	2.71414	0.0119307	0.191821	-3.56449	4.8739	4.76141	4.56483	4.59984	4.90883	4.93873	5.00091	4.96856
564470	ENSDARG00000042861	ltk	0.288457	4.4659	2.71517	0.0119024	0.191821	-3.5263	4.38578	4.10136	4.45438	4.37881	4.52009	4.50219	4.7351	4.71637
566015	ENSDARG00000052642	shisa9b	0.797699	1.1052	2.71444	0.0119226	0.191821	-2.92954	-0.235375	0.00347077	0.894648	0.719852	1.00928	0.985616	1.34316	1.23111
569580	ENSDARG00000017316	bag5	0.258884	3.58651	2.7154	0.0118961	0.191821	-3.41949	3.45122	3.36437	3.60215	3.59876	3.8544	3.67204	3.74563	3.77931
797838	ENSDARG00000052705	pkp1b	0.257952	4.31723	2.71393	0.0119365	0.191821	-3.5252	4.25529	4.29543	4.12844	4.56341	4.54507	4.54493	4.56175	4.6229
494036	ENSDARG00000056743	cavin4b	-0.32286	6.75503	-2.71311	0.0119594	0.192036	-3.64381	7.36899	6.96875	7.05005	6.91711	7.12685	6.5922	6.85149	6.44277
393679	ENSDARG00000102820	cib2	-0.432435	2.55833	-2.71114	0.0120139	0.192156	-3.22149	2.50902	2.66539	2.44416	2.64733	2.35526	2.33595	1.98914	1.85168
447878	ENSDARG00000018653	acot7	-0.3208	4.09466	-2.71147	0.0120048	0.192156	-3.45277	3.80169	4.12743	3.97227	4.01595	3.66149	3.85074	3.64542	3.47456
559312		zc3h6	0.494841	3.97959	2.71413	0.0119976	0.192156	-3.47567	3.92459	3.29895	4.15903	3.71718	4.13297	4.08301	4.44354	4.41807
799648	ENSDARG00000079647	muc13b	-0.87735	5.41223	-2.76383	0.0120059	0.192156	-3.53613	4.40445	5.85038	5.69506	5.90872	3.63327	4.82972	4.84368	5.04488
100317614	ENSDARG00000079377	arhgef38	-0.492334	2.08808	-2.71218	0.011985	0.192156	-3.15606	1.8579	2.35675	2.35781	2.44396	1.93126	1.36643	1.77693	1.97843
556385	ENSDARG00000062129	mxra8b	0.340726	4.65026	2.70956	0.0120577	0.192706	-3.57317	4.53983	4.52009	4.59669	4.93856	4.9454	4.80095	5.07281	5.13923
64611	ENSDARG00000104139	atp1a3b	-0.735739	7.9812	-2.75467	0.0120923	0.193108	-3.62376	7.8155	8.33345	8.43542	8.1227	7.06611	7.64997	7.74758	7.30022
100141328		zgc:174653	0.620407	2.79747	2.71898	0.012133	0.193606	-3.39442	3.71817	2.92319	2.87667	2.95522	4.31682	3.93248	3.46873	3.23168
393714	ENSDARG00000099389	cdo1	-0.374215	6.99685	-2.70589	0.0121605	0.193893	-3.65876	6.52108	7.33978	7.22112	7.06637	6.37596	6.72829	6.93272	6.6145
108183681		LOC108183681	0.500505	0.782352	2.70544	0.0121732	0.193945	-2.99022	0.848074	0.733022	0.957915	0.47468	0.929657	1.46442	1.32469	1.29604
793465	ENSDARG00000102142	ece2b	0.655752	3.26266	2.71695	0.0121915	0.194085	-3.35102	3.09322	2.00811	3.5612	2.49797	3.21476	3.67666	3.54975	3.33314
101885606		LOC101885606	-0.573276	0.84572	-2.70438	0.0122031	0.194117	-2.92925	0.760507	1.04914	0.941043	0.719852	0.439818	-0.0138414	0.420777	0.334604
323856	ENSDARG00000074094	tgm2b	0.266654	5.46823	2.70125	0.0122915	0.194916	-3.64042	5.37453	5.38286	5.40401	5.24996	5.37594	5.6717	5.70812	5.72255
557791	ENSDARG00000036382	ponzr6	-0.565385	2.04414	-2.70135	0.0122886	0.194916	-3.09879	1.35414	2.1169	1.76022	2.24313	1.14366	1.8241	0.855268	1.39025
558937	ENSDARG00000079029	dhx32b	0.375526	3.4603	2.70149	0.0122848	0.194916	-3.42735	3.4044	3.32065	3.07783	3.38695	3.68486	3.7689	3.48864	3.75074
562872	ENSDARG00000086272	si:dkey-4p15.5	-0.388463	5.13684	-2.70203	0.0122694	0.194916	-3.62932	5.16029	5.71892	5.46505	5.7774	4.91745	5.0337	5.30542	5.31235
58141		gart	0.411057	4.48415	2.70072	0.0123067	0.195006	-3.55555	4.56369	4.4303	3.98313	4.07	4.97052	4.84426	4.38649	4.49054
562675	ENSDARG00000101225	cngb3.1	-0.762021	2.47894	-2.70195	0.0123346	0.195145	-3.13722	2.15963	2.652	2.4268	1.50804	1.18391	1.19865	1.61341	1.71297
798736		LOC798736	-1.7419	0.623218	-2.73107	0.0123252	0.195145	-2.84454	-0.612153	1.82252	1.35118	1.3596	-2.79694	0.0578753	0.294592	-0.603747
568719	ENSDARG00000004594	znf800a	0.268086	4.7903	2.69926	0.0123482	0.195209	-3.60214	4.99897	4.82146	4.69615	4.51327	5.16018	5.17052	4.99713	4.77336
541543	ENSDARG00000098332	zgc:112970	1.44431	-0.265605	2.69859	0.0123671	0.195356	-2.77932	-1.93584	-2.75109	-3.49298	-3.93518	-1.3169	-1.82077	-1.74886	-1.44776
797637	ENSDARG00000068036	tmem119b	0.303191	4.60294	2.69799	0.0123844	0.195478	-3.59211	4.66781	4.45096	4.57353	4.72299	4.99342	4.93873	4.89266	4.80174
334195	ENSDARG00000039605	mat1a	-0.324602	7.62755	-2.69697	0.0124137	0.195487	-3.68389	7.14271	7.67038	7.78974	7.78051	7.07993	7.20892	7.42185	7.37427
393741	ENSDARG00000042848	pcmtl	0.365075	2.42229	2.69743	0.0124004	0.195487	-3.26688	2.00572	2.3164	2.33932	2.35781	2.58961	2.43337	2.72447	2.73419
445275	ENSDARG00000035631	sdf2l1	-0.250778	4.38167	-2.69714	0.0124087	0.195487	-3.55508	4.43826	4.56175	4.53347	4.51709	4.3033	4.23316	4.30871	4.20192
30131	ENSDARG00000010791	dla	0.347644	4.80558	2.69644	0.0124287	0.195572	-3.60766	4.96651	4.74387	4.42883	4.72784	5.33523	4.99047	4.92066	5.01187
554861	ENSDARG00000070076	actr2b	0.297056	3.63346	2.69532	0.0124608	0.195776	-3.45524	3.54152	3.23489	3.55222	3.41804	3.69796	3.7438	3.68986	3.8026
100384891	ENSDARG00000006220	ugt1a7	-0.886808	5.8187	-2.74916	0.0124585	0.195776	-3.58141	4.34441	6.0622	6.04541	6.09722	3.76383	5.21794	5.09875	4.92079
386825		ntf3	-0.526582	2.10979	-2.69463	0.0124807	0.195937	-3.17724	2.14082	2.35675	2.16528	2.10669	2.11242	1.97181	1.09489	1.48268
573060	ENSDARG00000114181	LOC573060	3.28479	-0.577615	2.75046	0.0125047	0.196163	-2.7672	-0.675205	-3.11313	-5.02268	-0.49448	0.71072	-0.138655	1.86672	1.40308
100002565	ENSDARG00000077938	cd248b	0.452521	4.1675	2.69131	0.0125768	0.197143	-3.55212	4.49134	3.80869	3.93977	3.92731	4.85473	4.29224	4.65297	4.17459
407663	ENSDARG00000008491	si:ch211-107o10.3	-0.863456	4.70044	-2.73282	0.012681	0.19773	-3.51224	3.53433	5.3629	4.85869	4.92218	2.97793	4.1874	4.14853	3.91098
553401	ENSDARG00000057128	hadhaa	-0.306534	5.7926	-2.68945	0.0126306	0.19773	-3.67121	5.57066	5.71349	6.076	5.68697	5.49782	5.32102	5.70563	5.29567
561486	ENSDARG00000068398	cep126	-0.598539	1.99252	-2.68807	0.0126711	0.19773	-3.15659	1.62116	2.45944	2.20312	1.91909	1.22724	1.36643	1.48439	1.73882
562304		cyp2k19	-0.846448	3.10396	-2.71293	0.0126419	0.19773	-3.2891	2.23286	3.3774	3.14709	3.44385	1.4861	2.4771	2.67367	2.17561
795005		zfhx2	0.255587	5.55377	2.68838	0.0126618	0.19773	-3.67151	5.54879	5.24745	5.52177	5.40113	5.7083	5.57345	5.82233	5.63687
100003232		skida1	0.386794	4.82963	2.68769	0.0126821	0.19773	-3.63196	5.20879	4.56582	4.63625	4.64212	5.56604	5.01707	5.12996	4.88575
100124595	ENSDARG00000075515	cd37	-0.457523	3.97492	-2.68816	0.0126683	0.19773	-3.52899	3.75741	4.59675	4.33592	4.33641	3.40613	3.90163	4.054	3.83527
100333881	ENSDARG00000104493	tbc1d8	0.25966	4.39112	2.68652	0.0127163	0.198112	-3.59802	4.27382	4.40318	4.47732	4.60265	4.75737	4.46713	4.65819	4.91456
100005670	ENSDARG00000059029	mmp28	0.405173	2.77692	2.68612	0.0127279	0.198142	-3.38762	2.95943	2.45944	2.79113	3.03186	3.37924	2.84347	3.12739	3.51486
79378	ENSDARG00000018478	agxtb	-0.906194	7.09118	-2.74239	0.0127621	0.198268	-3.65163	5.94928	7.75766	7.45515	7.34024	5.13309	6.38848	6.63244	6.72405
555206	ENSDARG00000058327	neu3.3	-1.41249	1.62361	-2.71158	0.0127943	0.198268	-2.96356	0.150344	1.81058	1.74036	2.16793	-0.278225	0.0216045	0.243199	0.233997
557008	ENSDARG00000035606	aldh3b2	-0.585827	1.21565	-2.68408	0.0127879	0.198268	-3.04688	1.42419	1.47041	1.53478	1.09887	0.90624	0.985616	0.704158	0.586064
567521		LOC567521	-0.474657	1.26333	-2.68421	0.0127843	0.198268	-3.08784	1.62116	1.69198	1.50476	1.42419	0.854908	1.51313	0.704158	1.27459
799225	ENSDARG00000078057	snx8b	-0.523509	3.43758	-2.68551	0.0127497	0.198268	-3.4387	3.36122	3.81402	3.65747	3.58378	2.70311	3.37241	3.24378	3.00143
100334576	ENSDARG00000061899	iqub	0.631695	0.718562	2.68428	0.0127822	0.198268	-2.99413	0.382018	0.243138	0.519695	0.612708	0.797892	1.11035	1.22768	1.1463
327557	ENSDARG00000030478	zgc:66484	-0.907534	4.18623	-2.72738	0.0128323	0.198686	-3.47581	3.18354	4.79499	4.85869	4.4567	3.21476	3.32782	3.88399	3.23529
558290	ENSDARG00000037587	si:dkey-30j16.3	0.281476	5.15773	2.68229	0.0128407	0.198686	-3.65323	4.89568	4.97978	5.05142	4.78214	4.97886	5.2613	5.29531	5.29991
403076	ENSDARG00000004305	vangl1	0.238795	4.98513	2.68101	0.0128786	0.199121	-3.65977	5.19562	4.92209	5.0067	4.85506	5.34237	5.16673	5.27226	5.15295
553479	ENSDARG00000058332	si:ch211-133j6.3	-0.793808	2.39599	-2.69106	0.012901	0.199271	-3.22952	1.90704	2.92918	2.4268	2.83211	1.05549	2.31648	1.9258	1.61768
100332943		LOC100332943	0.311054	4.34138	2.68003	0.0129078	0.199271	-3.59087	4.33349	4.1232	4.12844	4.32901	4.40652	4.61489	4.58485	4.55137
566363	ENSDARG00000105522	si:ch211-196f2.3	-1.36552	4.04543	-2.74221	0.0129261	0.199402	-3.40043	2.54536	4.83147	4.42883	4.81853	1.55909	3.20427	3.16689	3.23529
393630	ENSDARG00000042659	thyn1	-0.638153	1.27691	-2.67813	0.0129643	0.199732	-3.06779	1.15962	1.64438	1.35118	1.70103	1.73877	0.732538	0.356194	0.474006
110437890	ENSDARG00000109929	LOC110437890	0.339237	4.92209	2.67804	0.0129671	0.199732	-3.65311	4.90555	4.59675	4.87932	4.77555	5.17169	4.84811	5.18638	5.30871
393453	ENSDARG00000052164	znf507	0.415256	2.57776	2.67682	0.0130035	0.19984	-3.35343	3.09322	2.09765	2.45915	2.27733	3.01984	3.02308	2.87984	2.66022
393632	ENSDARG00000025948	mlh1	0.437297	2.93898	2.67744	0.0129849	0.19984	-3.39273	2.30085	2.74829	2.90671	2.90673	3.15207	3.08528	3.37009	3.00143
100002391	ENSDARG00000009046	nphp1	0.3879	2.29276	2.67694	0.013	0.19984	-3.30583	2.24265	1.87627	2.4268	2.34245	2.86797	2.51992	2.40717	2.64258
565718	ENSDARG00000055852	mtnr1ab	0.377359	1.81819	2.67613	0.0130241	0.200003	-3.18536	1.5642	1.52973	1.53478	1.63361	1.98079	1.79902	1.64018	2.35973
768137	ENSDARG00000068833	dclre1b	0.242921	4.64597	2.67581	0.0130337	0.200003	-3.62584	4.36181	4.51292	4.58074	4.52452	4.87627	4.75519	4.72618	4.59289
564821	ENSDARG00000031678	col5a2a	-0.245049	8.75958	-2.67418	0.0130829	0.200457	-3.74504	8.8339	8.54642	8.69295	8.61486	8.62352	8.36324	8.48773	8.23332
101886095	ENSDARG00000096791	si:ch73-344o19.1	-0.385163	3.63368	-2.67449	0.0130734	0.200457	-3.51786	3.93556	3.98913	4.08312	3.65149	3.39682	3.36336	3.83277	3.52629
103908774	ENSDARG00000079150	si:ch211-276i12.9	0.329016	4.88413	2.67362	0.0130996	0.200563	-3.67713	5.14266	4.94828	4.74622	5.06485	5.41093	5.17924	5.24366	5.38498
323665	ENSDARG00000057719	atl2	-0.245063	4.79861	-2.67247	0.0131344	0.200944	-3.64826	4.7424	4.8142	4.98671	5.02924	4.7195	4.48718	4.72997	4.65545
792824	ENSDARG00000029695	pgp	-0.270837	3.96579	-2.67135	0.0131683	0.201313	-3.52701	3.80169	3.94167	3.88626	3.84927	3.54316	3.45122	3.65286	3.75074
100149618	ENSDARG00000069945	p2ry12	0.696872	0.165472	2.66906	0.0132378	0.202223	-2.94242	0.311756	0.00347077	-0.601571	-0.595994	0.186283	0.231441	0.645393	0.852958
368352	ENSDARG00000101423	cyp2y3	-0.525189	7.00176	-2.6893	0.0132575	0.202284	-3.71946	6.2196	7.15783	7.28405	7.35945	6.03867	6.55757	6.68894	6.635
569505	ENSDARG00000096545	si:ch211-191a16.5	0.791233	0.160957	2.66828	0.0132616	0.202284	-2.95958	-0.292773	-0.0680443	0.368397	-0.51442	0.507148	0.810067	0.670705	0.669415
324047	ENSDARG00000013979	ndfip1	-0.265028	6.06611	-2.66582	0.0133366	0.203277	-3.73253	5.87401	6.27971	6.02769	6.09156	5.70417	5.84443	5.90807	5.75619
325084	ENSDARG00000008107	src	0.224795	5.1693	2.66526	0.0133538	0.203342	-3.69888	5.23045	4.88628	5.03138	5.14843	5.38132	5.20793	5.28384	5.32231
768195	ENSDARG00000068181	dpep1	-1.19257	2.62061	-2.70628	0.0133608	0.203342	-3.24397	1.46434	3.45819	3.03403	3.36221	0.507148	1.94825	2.14603	1.94996
406457	ENSDARG00000037158	rcc1	0.348914	3.07829	2.6646	0.0133739	0.203389	-3.4444	2.88216	3.09567	2.94606	2.70589	3.59757	3.07429	3.35164	3.00143
83917	ENSDARG00000043899	psma6l	-0.59664	0.625768	-2.6639	0.0133954	0.203565	-3.02326	0.760507	0.810664	1.38603	0.916199	-0.0345476	-0.0835266	0.804159	0.806004
327453	ENSDARG00000037140	pfkfb1	-0.450042	3.28356	-2.66286	0.0134277	0.203678	-3.41348	2.56064	3.46409	3.06816	3.3078	2.70311	2.73344	2.76793	2.39358
402990	ENSDARG00000045808	rlbp1b	-0.937489	4.30975	-2.71573	0.0134351	0.203678	-3.60816	4.63254	5.64675	5.39165	5.01017	3.88652	4.81443	3.82583	4.40569
447939	ENSDARG00000044540	fkbp2	-0.32095	4.21223	-2.66206	0.0134522	0.203678	-3.60844	4.46716	4.51667	4.23602	4.27428	4.41043	3.94883	4.099	3.75074
494049	ENSDARG00000036894	zgc:101853	0.367431	4.93362	2.66278	0.0134302	0.203678	-3.66804	4.75917	4.82146	4.50817	4.24934	5.02235	5.02572	4.87525	4.88575
568758	ENSDARG00000109568	LOC568758	0.724881	0.535759	2.66204	0.0134528	0.203678	-3.02866	0.517911	-0.535228	0.894648	0.436541	1.46442	0.568858	1.22768	0.944196
402862	ENSDARG00000029018	cdkn1ba	0.242691	5.58069	2.66095	0.0134866	0.204038	-3.73169	5.48588	5.39605	5.48472	5.52439	5.6177	5.5324	5.80821	5.90392
30491	ENSDARG00000087359	c3a.2	0.854756	5.24527	2.71221	0.0135315	0.204415	-3.69415	4.718	6.06702	5.7122	5.29693	5.36397	6.64283	6.54654	6.66091
796417	ENSDARG00000044695	ccdc80l2	0.383597	4.44704	2.65959	0.0135289	0.204415	-3.64471	4.67301	4.06147	4.15469	4.26071	4.80868	4.53868	4.70487	4.63141
266757	ENSDARG00000019137	tram1	-0.251473	4.9813	-2.65815	0.0135737	0.204901	-3.68542	4.71006	5.01624	5.13191	5.01585	4.74921	4.58782	4.74399	4.78782
564511	ENSDARG00000070721	vdrb	0.472389	4.50511	2.66082	0.013621	0.20531	-3.64499	4.42046	3.71454	4.53347	4.25342	4.3339	4.6424	4.66674	5.16875
567175	ENSDARG00000007950	itga11b	0.706757	1.10497	2.65691	0.0136123	0.20531	-3.10383	0.382018	0.607931	1.35118	0.66455	1.18391	1.11035	1.77693	1.76475
114426	ENSDARG00000007377	odc1	0.697984	6.1821	2.69665	0.0136465	0.205544	-3.72148	5.89965	6.37641	5.27639	5.87002	6.49073	6.42626	6.14376	7.15484
447846	ENSDARG00000105045	bmpr1ab	0.244795	5.13608	2.65541	0.0136592	0.205582	-3.72435	5.24975	5.1962	5.05781	5.01585	5.38522	5.44044	5.25806	5.41562
368262	ENSDARG00000014230	dlst	-0.209874	7.72822	-2.6536	0.013716	0.206076	-3.77865	7.53612	7.89027	7.77568	7.65687	7.41699	7.56677	7.62041	7.41523
562762	ENSDARG00000059361	slc39a4	-1.13857	0.882795	-2.65955	0.0137026	0.206076	-2.99195	0.311756	1.52973	0.941043	0.968388	-0.688632	-0.499352	0.752595	-0.366823
568356	ENSDARG00000055284	afap1	0.268932	4.92434	2.6534	0.0137223	0.206076	-3.70564	5.1228	4.5937	4.81734	4.75874	5.38687	5.04237	4.99424	4.9436
570999	ENSDARG00000011845	chn2	-0.448495	2.2867	-2.65267	0.0137452	0.206118	-3.29643	1.95347	2.37246	2.5589	2.37284	1.79806	2.0744	1.61341	1.97843
108180718		LOC108180718	-2.01027	3.04405	-2.71802	0.0137385	0.206118	-3.23655	1.54337	4.1812	4.01744	3.72697	-0.612153	2.06021	2.71658	1.25389
664718	ENSDARG00000023082	krt1-19d	-0.462874	7.05245	-2.6634	0.0137859	0.206576	-3.7643	6.50079	7.51597	7.13766	7.11663	6.20478	6.91215	6.80362	6.49897
573111	ENSDARG00000028012	tpmt.2	-0.818405	1.59936	-2.66405	0.0138088	0.206767	-3.2843	1.54764	2.98277	2.75815	2.76248	0.722894	1.6881	2.15783	2.21703
393224	ENSDARG00000003827	snapc1b	0.36148	3.41498	2.65001	0.0138294	0.206924	-3.54991	3.86256	3.1705	3.23217	3.33013	3.99345	3.6383	3.61905	3.79089
81591	ENSDARG00000016081	cldn15la	-0.86018	4.86815	-2.69536	0.0138566	0.20718	-3.61808	3.58911	5.3416	5.271	5.35899	3.22583	4.15554	4.40038	4.33998
445396	ENSDARG00000037919	rbbp6	0.213564	7.09724	2.64594	0.0139591	0.208102	-3.78921	7.24819	7.03086	6.85043	6.94036	7.23647	7.23647	7.23314	7.21804
797938	ENSDARG00000075121	hbegfa	0.504502	3.93747	2.65289	0.0139528	0.208102	-3.63539	3.82604	4.24396	3.81154	3.97165	4.13297	4.26417	4.40588	5.07547
100005008	ENSDARG00000087492	LOC100005008	-0.411573	3.39102	-2.64689	0.0139285	0.208102	-3.50083	3.44462	3.32065	3.40193	3.48583	3.01045	2.7869	2.84294	3.37154
101886256		LOC101886256	0.686682	0.452332	2.64732	0.0139429	0.208102	-3.29874	2.34826	1.71039	1.82472	0.991463	2.5022	2.69872	2.49983	1.91449
560319	ENSDARG00000061732	raph1b	0.334004	6.46602	2.64486	0.0139934	0.208158	-3.78585	6.46036	6.26017	6.34953	6.27071	6.68282	6.58715	6.50939	6.89757
564075	ENSDARG00000054023	ttll6	0.416178	1.87318	2.6449	0.0139922	0.208158	-3.33341	1.9334	1.71918	2.16528	2.14602	2.58961	2.12026	2.24494	2.67631
100136865	ENSDARG00000010936	abcb4	-1.21329	5.46791	-2.70949	0.0139731	0.208158	-3.65909	4.32967	6.45045	5.97972	5.78222	3.52932	4.75519	4.93362	4.46983
393789	ENSDARG00000056642	hdac9b	-0.398758	5.43306	-2.64321	0.0140466	0.208644	-3.75179	5.4013	5.54165	5.39505	5.62873	5.0954	5.16187	5.08835	5.0256
503753	ENSDARG00000045842	zgc:113263	0.502658	4.70795	2.65636	0.0140441	0.208644	-3.71332	4.88391	5.16673	4.36238	4.38649	5.25675	5.2136	4.91686	5.42707
449936	ENSDARG00000101043	ppl	-0.32098	8.69591	-2.64079	0.0141247	0.209589	-3.81589	8.59082	8.90272	8.75089	8.52132	8.54642	8.61976	8.25502	8.06046
567907	ENSDARG00000021480	olfml2bb	0.404384	3.48411	2.64028	0.014141	0.209589	-3.5486	2.99272	3.68986	3.12985	3.10473	3.64916	3.84339	3.79544	3.24475
100537012		baiap2b	-0.366337	4.03463	-2.64045	0.0141356	0.209589	-3.63123	4.14651	4.39457	4.24295	4.08102	3.91005	4.05557	3.97227	3.45819
557494	ENSDARG00000015531	slc4a8	-0.276464	5.32347	-2.63913	0.0141783	0.209745	-3.75054	5.18496	5.3629	5.17942	5.38368	4.88391	5.16673	4.95739	4.9969
562529	ENSDARG00000074201	flna	0.30532	8.37187	2.63915	0.0141776	0.209745	-3.81892	8.55134	7.98359	8.38527	8.37675	8.73192	8.40292	8.61077	8.77261
566865	ENSDARG00000099633	sec14l7	-0.721088	4.31842	-2.66873	0.0141926	0.209745	-3.60309	3.55563	4.76891	4.66367	4.51889	2.93609	3.97865	4.1742	3.53098
567531	ENSDARG00000070484	zgc:195001	-0.290785	6.02923	-2.63871	0.0141918	0.209745	-3.79152	6.03641	6.35577	5.94885	6.24905	5.76544	6.01463	5.83623	5.81058
101885491		mpdz	0.278346	4.95349	2.63673	0.0142564	0.210534	-3.7447	5.02164	4.70809	4.88419	4.84002	5.17169	5.10555	5.0768	5.21329
108190923		LOC108190923	0.758122	0.120779	2.63628	0.0142711	0.210599	-2.98991	-0.129462	-0.535228	-0.336405	-0.595994	0.186283	0.454317	0.0515867	0.748874
550564	ENSDARG00000043663	faub	-0.433703	3.65311	-2.6358	0.0142868	0.210679	-3.61183	3.6953	4.29543	3.78245	4.35082	3.31105	3.54893	3.6274	3.9062
556160	ENSDARG00000025013	gna14a	-0.814986	1.60785	-2.63538	0.0143006	0.21073	-3.1458	0.517911	1.40019	2.14443	1.98637	-0.11835	0.631008	1.41844	0.852958
100330921	ENSDARG00000100747	si:ch211-103a14.5	-0.869052	1.53019	-2.63412	0.0143417	0.211183	-3.12824	1.10894	1.33352	1.88125	1.3596	0.57296	0.568858	0.47764	0.586064
555710	ENSDARG00000098911	zgc:153293	0.400915	2.25181	2.63249	0.0143952	0.211818	-3.35705	1.66191	2.23843	2.03125	2.01468	2.43275	2.58529	2.31389	2.21646
791132	ENSDARG00000030980	csrp1b	-0.612746	2.51628	-2.63115	0.0144428	0.212365	-3.4014	1.9334	2.94114	3.24378	2.84463	1.31205	2.38891	2.62334	2.18473
565465	ENSDARG00000093008	adgrf3b	-0.789506	3.26573	-2.65119	0.0144696	0.212454	-3.43569	2.15963	3.05135	3.75187	3.58378	1.53247	2.29929	2.5821	2.97952
110439425		LOC110439425	0.320787	3.19589	2.63041	0.0144641	0.212454	-3.58209	3.36451	3.26668	3.48864	3.29461	3.68207	3.52579	3.71569	3.77484
799492	ENSDARG00000039929	ckmt2b	-0.279817	8.0281	-2.62986	0.0144823	0.212487	-3.83209	7.70659	8.22602	8.05111	7.99055	7.55503	7.7817	7.8535	7.66477
321218	ENSDARG00000038097	pigq	0.289181	3.47897	2.62752	0.0145599	0.213319	-3.5882	3.33088	3.32065	3.39436	3.427	3.68486	3.55822	3.63668	3.75074
724007	ENSDARG00000051874	stra6	-0.317762	5.23095	-2.62778	0.0145511	0.213319	-3.78523	5.52555	5.45139	5.48836	5.34633	5.31316	5.10163	4.97098	5.15524
436636	ENSDARG00000032639	cd36	-1.34549	5.46598	-2.69062	0.0146064	0.213846	-3.67699	3.98337	6.38144	5.71935	5.85616	2.96731	4.55395	4.60723	4.43107
30652	ENSDARG00000004932	anos1b	0.282272	4.32559	2.62356	0.0146919	0.214945	-3.71262	4.3803	4.31415	4.27755	4.07	4.73858	4.33212	4.7012	4.39913
108182240		cfap44	0.452445	1.75396	2.62287	0.0147153	0.215132	-3.33664	1.95347	1.94494	1.53478	1.56913	2.1696	2.33595	2.30371	2.0021
571317	ENSDARG00000012060	thbs3b	-0.25926	5.51696	-2.62224	0.0147365	0.215134	-3.8041	5.53946	5.40803	5.66111	5.5358	5.29659	5.35866	5.3846	5.06586
100537432		LOC100537432	0.554497	1.77007	2.62235	0.0147326	0.215134	-3.26003	1.10894	1.29762	1.27515	1.50804	1.79806	1.55139	1.87987	2.18473
337148	ENSDARG00000070849	rps15	0.239018	8.59286	2.6214	0.0147645	0.215389	-3.85811	8.53203	8.62715	8.46804	8.66854	8.74595	8.8725	8.85405	8.77931
556841	ENSDARG00000069954	kcnq5a	0.304544	3.11765	2.62074	0.014787	0.215473	-3.53964	3.1277	2.88687	2.97959	2.7967	3.16469	3.28827	3.30092	3.25486
100002437	ENSDARG00000054218	si:ch73-269m23.5	-0.772479	2.40071	-2.62805	0.0147914	0.215473	-3.32813	1.35414	2.83688	2.39286	2.87045	1.38522	1.40158	2.38712	1.18391
405854	ENSDARG00000103759	fahd2a	0.446714	4.04155	2.62054	0.0148226	0.215634	-3.71349	4.44223	3.98913	4.03234	4.06543	4.93879	4.56004	4.35434	4.46208
100330946		mex3c	0.324515	4.54925	2.61966	0.0148236	0.215634	-3.71924	4.4138	4.23678	3.98048	4.2811	4.7858	4.50797	4.39772	4.51931
768144	ENSDARG00000056453	afap1l1b	0.391579	2.51757	2.61782	0.0148858	0.216386	-3.46876	2.59174	2.19213	2.37769	2.61769	2.99982	2.57597	2.84294	2.92708
100150699		LOC100150699	0.502221	1.79885	2.61655	0.0149289	0.216857	-3.2649	1.46434	1.06825	1.27515	1.32696	1.95646	1.47976	1.96729	1.73882
100537857	ENSDARG00000089569	pstpip2	-0.505019	0.941969	-2.61559	0.0149619	0.217182	-3.1509	0.760507	1.33352	1.23948	1.14616	0.631739	0.382018	0.645393	0.806004
550389	ENSDARG00000038006	osr2	-0.40409	4.35198	-2.61467	0.0149931	0.217481	-3.70248	4.12791	4.54587	4.46684	4.34493	3.8038	3.92986	4.25371	3.88121
110440027		LOC110440027	0.529753	2.77073	2.61415	0.015011	0.217585	-3.50773	2.59174	2.49036	2.7184	2.47811	2.42428	2.91608	3.32067	3.74364
403023	ENSDARG00000030215	matn1	-0.436899	8.69297	-2.6221	0.0150725	0.218267	-3.86569	9.03509	8.44861	8.72846	8.15418	8.44861	8.08399	8.33602	7.74983
568602	ENSDARG00000034189	oxsr1a	0.303732	3.32525	2.61215	0.0150795	0.218267	-3.55382	3.09322	2.8981	2.7493	2.959	3.38818	3.17245	3.27046	3.08223
57934	ENSDARG00000037746	actb1	0.191778	11.4504	2.61116	0.0151135	0.218413	-3.8982	11.5436	11.4702	11.3651	11.423	11.6931	11.5033	11.6283	11.7445
550539	ENSDARG00000044047	slc18b1	-0.442338	2.19404	-2.61093	0.0151216	0.218413	-3.34745	1.75729	2.07752	2.26227	2.40894	1.38522	1.92595	1.80279	1.61768
100006238	ENSDARG00000055331	aldh9a1a.2	0.590013	0.399991	2.61102	0.0151184	0.218413	-3.16936	0.417976	0.573473	0.86234	0.690334	1.2918	1.08755	1.35716	1.16567
407642	ENSDARG00000057855	mrps31	-0.287935	4.84427	-2.61048	0.0151371	0.218481	-3.77853	4.94656	4.99085	5.02313	4.67273	4.75737	4.6398	4.68838	4.39457
563654	ENSDARG00000031976	nos2b	0.872205	0.627456	2.6088	0.0151952	0.219089	-3.02944	0.311756	-1.32255	-1.06554	-0.230058	0.743734	0.682033	0.216793	-0.478851
101884986	ENSDARG00000097187	si:ch211-153l6.6	-0.378564	4.06544	-2.60864	0.0152007	0.219089	-3.67741	3.97032	4.27468	4.19274	3.82225	3.34706	4.0135	3.81998	3.56364
563814	ENSDARG00000077307	tmem201	0.291698	4.07966	2.60784	0.0152285	0.219248	-3.72633	4.35251	4.21827	3.99799	3.80869	4.45884	4.42862	4.41033	4.24656
793658	ENSDARG00000052575	arl13a	0.461621	2.91569	2.6077	0.0152332	0.219248	-3.56238	3.32311	2.91992	2.26227	2.89523	3.64175	3.16355	3.34122	3.10071
796659	ENSDARG00000037067	dnajc22	-0.670768	1.79094	-2.60641	0.0152781	0.2197	-3.28847	1.20232	2.13416	1.94992	2.31047	0.507148	1.51313	1.30978	1.58736
100005630	ENSDARG00000077688	cpo	-1.44285	2.88015	-2.65414	0.0152861	0.2197	-3.31053	1.46434	3.43717	2.77717	3.27998	-0.0345476	1.47976	1.61341	2.14268
280646	ENSDARG00000034504	lmo1	0.222862	4.6569	2.6051	0.0153237	0.219993	-3.78533	4.69295	4.54587	4.63925	4.53267	4.87627	4.8765	4.71162	4.83773
394066	ENSDARG00000016999	lin28a	0.726163	1.25979	2.60494	0.0153293	0.219993	-3.29225	1.46434	0.810664	1.41919	1.14616	2.49443	1.84869	1.52009	1.87906
450031	ENSDARG00000042732	tmem189	0.212205	5.29621	2.60429	0.0153521	0.219993	-3.84235	5.25296	5.24438	5.40007	5.31494	5.41544	5.39751	5.49534	5.75358
557375	ENSDARG00000100167	csdc2b	-0.477395	3.48953	-2.60434	0.0153504	0.219993	-3.52985	2.99272	2.94114	3.49373	2.89523	2.35526	2.62086	2.65199	2.78584
100003419	ENSDARG00000043084	abhd17ab	0.235845	4.78845	2.60405	0.0153604	0.219993	-3.78778	4.54886	4.43453	4.60296	4.8115	4.82588	4.77888	4.7398	4.9969
619193	ENSDARG00000003475	sult1st5	-0.679172	0.377832	-2.60351	0.0153792	0.220108	-3.09477	0.150344	0.479933	1.08338	0.916199	-0.11835	-0.387592	-0.214015	0.641708
336679	ENSDARG00000074758	csde1	0.234543	8.62955	2.60259	0.0154114	0.220261	-3.89706	8.55768	8.35873	8.50498	8.49411	8.77931	8.63604	8.70104	8.73728
386663	ENSDARG00000029075	pfkfb4b	-0.666559	6.29157	-2.63973	0.0154115	0.220261	-3.8363	6.38172	7.13964	5.87104	6.67271	6.00606	6.25577	5.19447	5.94296
322468	ENSDARG00000068515	chs1	-1.50483	4.74911	-2.66475	0.0154493	0.220522	-3.64881	3.54152	5.58276	5.31584	5.056	1.82449	3.62205	4.12346	3.91098
352943	ENSDARG00000029432	tph1a	-0.577665	1.79067	-2.60115	0.0154622	0.220522	-3.27682	1.46434	1.56325	1.59227	2.27733	0.743734	1.02604	1.2661	1.55444
558997	ENSDARG00000018856	dclk1a	-0.52605	5.45314	-2.62021	0.0154568	0.220522	-3.83023	5.39109	6.0371	5.62564	5.72743	5.02876	5.27414	5.12739	5.24745
569620	ENSDARG00000078784	mgaa	0.318684	6.35314	2.6004	0.0154886	0.220745	-3.87793	6.27071	5.83317	6.40494	6.22042	6.27303	6.46706	6.62164	6.64206
114417	ENSDARG00000038609	mpz	-0.825294	4.19642	-2.63554	0.0155346	0.220746	-3.64297	3.33986	4.20006	4.44758	4.67273	2.78164	3.47599	3.72719	3.37154
402945	ENSDARG00000098746	dhrs13l1	-0.896369	5.43419	-2.64849	0.0155644	0.220746	-3.77162	4.39987	6.14522	5.85253	5.29199	3.86087	4.84811	5.04179	4.35144
436667	ENSDARG00000017385	b9d2	0.571082	0.638757	2.59854	0.0155543	0.220746	-3.14902	0.382018	0.243138	0.158998	0.612708	1.18391	0.83894	0.804159	0.852958
503536	ENSDARG00000043480	rbbp8	0.380355	2.33858	2.599	0.015538	0.220746	-3.46616	2.28232	2.1169	2.1839	2.27733	2.91879	2.40636	2.60823	2.44672
550281	ENSDARG00000020241	icmt	-0.314464	3.26321	-2.59836	0.0155607	0.220746	-3.57678	3.11631	3.37319	3.12041	3.18516	2.89191	2.9521	2.73927	2.95611
796551	ENSDARG00000042637	tert	0.441972	2.67904	2.59887	0.0155424	0.220746	-3.49449	2.45688	2.24803	2.32053	2.35781	3.09222	2.9521	2.47647	2.62764
100144566	ENSDARG00000074905	camk1da	-0.476328	4.02914	-2.6015	0.0155207	0.220746	-3.70793	4.33821	4.02316	4.54957	3.96504	3.5091	3.81998	3.67506	3.9675
406507	ENSDARG00000016725	gadd45gb.1	0.419338	3.58214	2.59767	0.015585	0.220885	-3.65945	3.73162	3.56866	2.87704	3.31085	4.04343	3.8006	3.69403	3.62858
564392	ENSDARG00000010130	smpdl3b	-0.945598	4.40047	-2.642	0.015602	0.220973	-3.63937	3.15391	4.64212	4.6684	4.48806	3.06619	3.29571	3.58126	3.22591
322513	ENSDARG00000052170	uap1	-0.256705	4.53419	-2.59646	0.015628	0.221187	-3.77739	4.66781	4.53101	4.61749	4.57705	4.63907	4.32072	4.21676	4.1888
108182745		LOC108182745	0.544958	0.311449	2.59584	0.0156502	0.221347	-3.1673	0.382018	0.810664	0.387078	0.211021	1.00928	1.15603	0.999233	0.806004
327274	ENSDARG00000100185	elovl7b	0.699375	4.16333	2.62421	0.0157359	0.222253	-3.73242	3.55017	4.50817	3.50061	4.23995	4.03534	4.50219	4.5196	5.54919
654830	ENSDARG00000041358	lgi3	-0.604318	1.90925	-2.59372	0.0157258	0.222253	-3.35931	1.97938	1.94494	2.10307	2.37284	1.38522	1.84869	1.22768	1.51806
565295	ENSDARG00000058992	cers2b	0.303046	4.66694	2.59242	0.0157723	0.222458	-3.80788	4.64935	4.32967	4.67639	4.45262	4.7946	4.56561	4.81501	5.14675
566194	ENSDARG00000095312	LOC566194	0.454007	1.56863	2.59257	0.0157668	0.222458	-3.35969	1.74459	1.59973	1.66441	1.17009	1.95646	1.78536	2.02217	2.23727
30739	ENSDARG00000034541	tgfbr2b	0.210427	5.02831	2.59025	0.01585	0.2234	-3.84244	4.87667	5.02008	4.78106	4.8974	5.09241	5.0099	5.10077	5.21526
431765	ENSDARG00000087188	nfil3-6	-0.67022	5.77557	-2.62579	0.0158668	0.223412	-3.84542	5.41926	6.51725	6.2391	5.52158	5.25904	5.49201	5.2085	5.05593
492336	ENSDARG00000044254	anxa3b	0.289578	4.39118	2.58932	0.0158837	0.223412	-3.76775	4.23788	4.12743	4.08312	4.0201	4.43308	4.43219	4.40588	4.35555
559936	ENSDARG00000058200	plcxd2	-0.890737	0.50145	-2.58952	0.0158763	0.223412	-3.13078	0.760507	-0.0680443	1.27515	1.42419	0.507148	0.309339	-0.825903	-0.174459
564235	ENSDARG00000091317	hunk	0.277009	6.82677	2.5885	0.0159132	0.223518	-3.90753	7.03227	6.67944	6.5015	6.5207	7.07471	7.09083	6.8186	6.85778
572527	ENSDARG00000044485	sall4	0.339369	3.88648	2.58872	0.0159055	0.223518	-3.75128	4.35698	3.9201	3.78245	3.74656	4.59042	4.27587	4.14853	4.14853
140746	ENSDARG00000002601	irx7	0.567631	2.26029	2.58686	0.0159728	0.224047	-3.48073	2.52708	2.3164	1.65125	1.81601	3.10295	2.69145	2.66491	2.11891
550405	ENSDARG00000056979	lhx9	0.273209	6.38928	2.58691	0.0159707	0.224047	-3.90751	6.58774	6.24699	6.27632	6.14136	6.71905	6.473	6.63829	6.51491
100007012	ENSDARG00000086712	si:dkeyp-97b10.3	0.286487	2.90106	2.58501	0.0160397	0.224832	-3.59126	2.93622	2.52324	2.88109	2.91876	2.98866	3.09411	3.05312	3.26908
555728	ENSDARG00000019950	carf	0.26937	4.29964	2.58439	0.0160625	0.224996	-3.79291	4.27728	4.11094	4.25017	4.36647	4.48279	4.58339	4.54856	4.46606
114412	ENSDARG00000013853	lmo4a	0.276495	4.67868	2.58121	0.016179	0.225953	-3.82702	4.59458	4.45515	4.50817	4.42817	4.93364	4.54117	4.85087	4.76682
403041	ENSDARG00000016022	zic5	0.263827	4.95362	2.58071	0.0161972	0.225953	-3.86052	5.02946	4.94712	4.70047	4.71251	5.20029	5.15271	5.13288	4.95874
403311		cacna1db	-0.418324	3.72868	-2.58138	0.0161727	0.225953	-3.69841	3.68835	3.68986	4.01394	3.91634	3.11138	3.41091	3.48115	3.63269
406811	ENSDARG00000041723	zgc:55461	0.290553	5.43132	2.5811	0.0161829	0.225953	-3.90217	5.62654	5.38864	5.43709	5.56604	5.76695	5.7993	5.84546	5.76854
445214	ENSDARG00000017107	nr2e1	0.439849	3.1138	2.5811	0.016183	0.225953	-3.63252	3.37864	2.92918	2.97959	2.52896	3.73312	3.42867	3.39564	3.01516
100536790		LOC100536790	0.747808	1.14451	2.58089	0.0161904	0.225953	-3.21467	0.311756	-0.180922	1.47499	0.297364	1.00928	1.23832	1.87987	0.748874
30183	ENSDARG00000018968	acvr1ba	0.225241	5.47482	2.57846	0.0162801	0.2268	-3.90189	5.40301	5.3323	5.40637	5.45758	5.6975	5.51537	5.57102	5.71655
110437898		LOC110437898	-1.71074	-0.348914	-2.60647	0.0162802	0.2268	-3.07657	-1.23705	1.58944	0.941043	2.29339	-1.86261	-1.38379	-0.039547	0.0427121
573001	ENSDARG00000036386	rbm4.1	0.290709	4.90272	2.57769	0.0163085	0.226885	-3.85408	4.95398	4.41083	4.86438	4.54006	5.31544	4.90085	4.88362	4.83059
101884968		LOC101884968	-0.416218	2.03522	-2.57796	0.0162984	0.226885	-3.43851	1.95347	2.3385	2.16528	2.47811	1.67834	1.8241	2.14603	1.61768
794862	ENSDARG00000078953	epn3a	0.234674	5.5157	2.57738	0.0163201	0.226892	-3.90065	5.40817	5.12707	5.40401	5.37903	5.52405	5.46337	5.55896	5.71065
30746	ENSDARG00000004105	tie1	0.338855	4.30434	2.57698	0.0163346	0.226939	-3.799	4.1001	3.82573	4.37467	4.26071	4.37864	4.12589	4.83749	4.57372
566018	ENSDARG00000007175	recql	0.280482	3.89494	2.57635	0.016358	0.227109	-3.74993	3.9639	3.63641	3.65747	3.82225	4.258	4.02797	3.94244	3.97259
406397	ENSDARG00000042816	mmp9	1.45677	3.65328	2.63455	0.0164623	0.228306	-3.68853	2.70635	3.75353	2.99106	3.45425	3.67532	3.23487	5.05795	6.78506
100136840	ENSDARG00000056795	serpine1	0.821956	3.17844	2.60484	0.0164666	0.228306	-3.63657	2.65077	3.43717	2.85572	2.66036	2.95531	3.1406	3.82583	4.98874
100535326	ENSDARG00000087373	dnah5	0.398638	2.7335	2.57276	0.0164919	0.228501	-3.59926	2.7339	2.62596	2.5589	2.72226	2.99982	3.11937	2.96731	3.14993
327172	ENSDARG00000092810	stap2a	0.277028	4.41711	2.57125	0.0165484	0.228974	-3.84478	4.61763	4.4272	4.40042	4.42438	4.84725	4.72587	4.70829	4.69615
553718	ENSDARG00000021351	nefma	-0.396723	6.09858	-2.57382	0.0165446	0.228974	-3.93428	6.2741	6.54202	6.46018	6.31902	5.78972	6.20866	6.08827	5.92158
558720	ENSDARG00000025076	marveld2a	0.299955	3.97924	2.57062	0.0165719	0.229143	-3.7923	3.93152	3.99728	3.93248	4.12232	4.07442	4.19485	4.33432	4.58245
100329274	ENSDARG00000101309	si:ch73-100l22.3	0.291728	4.27015	2.56996	0.0165969	0.229333	-3.8283	4.44928	4.3339	4.02606	4.33641	4.54013	4.55745	4.56616	4.65008
100334992		unm_sa911	0.574161	1.24843	2.56954	0.0166126	0.229395	-3.28976	0.903323	0.607931	0.960825	0.988082	1.55909	0.911959	1.74697	1.54004
245702	ENSDARG00000034434	igf1rb	0.349489	3.54139	2.56702	0.0167078	0.230554	-3.76229	3.8393	3.45122	3.63551	3.81488	3.86577	4.02797	3.95447	4.29177
568689	ENSDARG00000103485	card14	0.348011	2.27202	2.56623	0.0167373	0.230806	-3.50004	2.18093	1.90322	2.28232	1.81601	2.37313	2.14378	2.4916	2.56848
562395	ENSDARG00000105050	shkbp1	0.255991	4.51193	2.56581	0.0167535	0.230873	-3.87083	4.66781	4.57613	4.68334	4.56341	4.81632	4.74868	4.96841	4.98192
445281	ENSDARG00000053068	cyp8b1	-0.671616	4.48562	-2.59248	0.0167771	0.231041	-3.78452	3.53677	4.79258	4.87674	5.01405	3.10812	4.18439	4.26856	3.97095
64608	ENSDARG00000021059	alas1	-0.807797	7.57957	-2.61216	0.0168213	0.231291	-3.92009	6.76242	8.27443	7.84667	7.97525	6.35793	6.94806	7.25431	7.06749
322756	ENSDARG00000043857	ufm1	-0.288442	5.05735	-2.56184	0.0169044	0.231291	-3.89142	5.02164	5.11726	4.98671	4.99539	4.87627	4.72587	4.8057	4.55846
337077	ENSDARG00000100562	sdc3	0.314385	5.61301	2.56174	0.0169085	0.231291	-3.94277	5.85253	5.21462	5.59446	5.34359	5.78972	5.70711	5.81806	5.94774
393963	ENSDARG00000098367	srp54	-0.171863	6.42617	-2.5643	0.0168106	0.231291	-3.95437	6.42686	6.48021	6.58369	6.48417	6.40879	6.26397	6.33498	6.27971
403044	ENSDARG00000032714	gria1b	0.332072	2.67596	2.56287	0.0168654	0.231291	-3.60672	2.52708	2.56671	2.88109	2.47811	2.67609	3.10804	2.94456	3.05231
447865	ENSDARG00000073905	zgc:92481	0.293528	4.86324	2.56219	0.016891	0.231291	-3.89565	4.62466	4.76427	4.76229	5.02206	5.03246	4.85137	5.05433	5.41125
548343	ENSDARG00000036415	glb1	-0.313118	3.67654	-2.56272	0.0168711	0.231291	-3.77932	4.07761	4.00121	4.0201	4.20891	3.64175	3.86399	3.93668	3.61014
767671	ENSDARG00000004794	ccdc146	0.539431	1.01508	2.56238	0.0168839	0.231291	-3.30908	1.42419	0.958191	0.638467	0.612708	1.348	1.58184	1.18245	1.68538
798364	ENSDARG00000054867	hibch	0.276177	4.48982	2.56293	0.016863	0.231291	-3.83848	4.1577	4.29034	4.54957	4.02601	4.43789	4.60784	4.69245	4.3886
100006257	ENSDARG00000101510	cetn2	-0.326615	3.29714	-2.56355	0.0168394	0.231291	-3.6908	3.45122	3.27998	3.59397	3.56881	3.31928	3.31404	3.02251	2.92708
557680	ENSDARG00000059933	plpp3	0.222688	7.01163	2.56044	0.0169584	0.231662	-3.96787	6.91671	6.68718	6.9465	7.06149	7.08841	7.02348	7.16788	7.22287
100002307	ENSDARG00000104403	oscp1a	-0.672494	1.03484	-2.5606	0.0169522	0.231662	-3.21467	0.577726	0.686558	0.870443	1.52101	0.418991	-0.0444074	0.0859236	0.507461
100333617	ENSDARG00000096306	si:ch1073-342h5.2	0.369366	2.78145	2.55939	0.0169986	0.232056	-3.60104	2.47382	2.47554	2.7318	2.40894	3.03157	2.86893	3.06359	2.59898
550545	ENSDARG00000012667	tfap2b	0.263567	6.01145	2.5585	0.0170327	0.232211	-3.9618	6.35274	5.89002	5.77262	5.81466	6.41812	6.29683	6.12501	6.04421
553377	ENSDARG00000028163	prg4b	-0.512698	4.75578	-2.56977	0.0170239	0.232211	-3.83359	4.04957	4.93364	4.81734	4.73944	3.5091	3.75645	4.42508	4.80616
799859	ENSDARG00000074904	si:ch211-253b8.5	-0.542493	2.97659	-2.55809	0.0170485	0.232272	-3.59305	2.87045	3.11994	3.11202	2.61769	2.21695	2.33595	2.55273	2.44672
394183	ENSDARG00000052746	grinab	0.246048	5.29738	2.55716	0.0170846	0.232402	-3.93785	5.20229	5.1622	5.24745	5.34118	5.33212	5.38555	5.52543	5.69466
564493		vwa5b1	-0.572578	1.78634	-2.55754	0.0170699	0.232402	-3.41524	2.00572	1.79518	2.26227	1.89287	1.348	1.51313	1.61341	1.18391
569780	ENSDARG00000056092	si:dkey-12h9.6	0.251482	5.43033	2.5569	0.0170946	0.232402	-3.9466	5.70581	5.24984	5.33257	5.25309	5.78972	5.64292	5.64384	5.47019
101885883	ENSDARG00000059472	arhgap31	0.25363	4.77454	2.55666	0.0171036	0.232402	-3.90211	4.9031	4.50101	4.96222	4.65562	5.02876	4.8266	5.05433	5.12675
556343	ENSDARG00000057392	lrrc31	-0.636383	1.15102	-2.55597	0.0171305	0.232458	-3.27094	0.760507	1.21601	1.50476	1.32696	0.246791	0.682033	0.855268	0.474006
100331417		LOC100331417	-1.26048	0.0426428	-2.55598	0.01713	0.232458	-3.07129	-0.753028	0.0394378	0.120267	-0.000300411	-2.79694	-0.387592	-1.09458	-1.36252
100004956	ENSDARG00000116139	cdx1b	-0.533777	3.60448	-2.56129	0.0171439	0.232484	-3.73736	3.56647	3.78096	3.838	4.13083	3.01984	3.42023	3.51231	3.22591
359835	ENSDARG00000061226	timp2a	0.298778	6.05448	2.55166	0.0172979	0.232693	-3.97702	5.93105	6.0178	5.83702	6.21803	6.15605	6.21116	6.21935	6.61274
393724	ENSDARG00000007480	rpe65a	-0.729484	6.85169	-2.59555	0.0172337	0.232693	-3.94278	7.37251	7.44119	7.64595	6.45737	6.60778	7.28685	6.44393	5.65997
447890	ENSDARG00000092204	ms4a17a.5	1.08245	1.48415	2.56608	0.017252	0.232693	-3.26559	0.343476	0.0458893	0.203005	0.896018	0.815097	0.602074	1.50519	2.92144
550562	ENSDARG00000035697	spinb	0.469045	0.846042	2.55419	0.0171994	0.232693	-3.32022	0.645393	0.958191	1.12612	0.916199	1.55909	1.40158	1.48439	1.07114
559516	ENSDARG00000069692	col7a1l	0.394027	5.32837	2.55244	0.017316	0.232693	-3.95732	5.86721	4.97187	5.21349	5.28228	5.97706	5.74306	5.60417	5.58576
562259	ENSDARG00000043470	rsph3	0.58105	0.109676	2.55119	0.0173164	0.232693	-3.222	0.45304	-0.387592	0.451987	0.297364	0.743734	0.454317	0.955083	0.984727
565865	ENSDARG00000079985	nrip2	0.342679	2.80218	2.55266	0.017259	0.232693	-3.63591	2.7339	2.69204	2.6413	2.55966	2.58961	3.27094	3.07297	3.06391
565876	ENSDARG00000057262	si:dkey-91i10.3	-0.507303	4.63601	-2.56383	0.0172356	0.232693	-3.84696	3.99449	4.7351	4.61161	5.24555	3.55694	4.1874	4.15634	4.66071
567989	ENSDARG00000094533	si:dkey-246e1.3	0.458674	1.16203	2.55091	0.0173274	0.232693	-3.33967	1.10894	1.33352	0.78978	0.719852	1.31205	1.44255	1.61341	1.42243
796731	ENSDARG00000102048	slc25a43	-0.510619	4.5742	-2.56396	0.0172618	0.232693	-3.85256	4.44223	5.33062	4.42508	4.57304	4.08376	4.58032	3.89176	4.17459
100037350	ENSDARG00000040615	ilkap	0.44828	2.04501	2.55141	0.0173078	0.232693	-3.53013	2.33855	1.69198	1.92446	2.04773	2.57474	2.01627	2.63768	2.56848
100126805	ENSDARG00000060532	adam22	0.239794	5.72314	2.55224	0.0172753	0.232693	-3.96731	5.84408	5.54627	5.75774	5.5135	6.02928	5.89002	5.81466	5.8867
100149042	ENSDARG00000069089	agrp	-0.561747	1.07167	-2.55416	0.0172007	0.232693	-3.29756	1.31742	1.36768	1.59227	0.916199	0.854908	0.0578753	1.14068	0.899662
100330359	ENSDARG00000090140	tmem196b	-0.723907	0.422199	-2.55129	0.0173125	0.232693	-3.13522	0.054376	0.243138	0.313954	0.0470426	-0.688632	-0.947696	-0.119357	-0.478851
101886149	ENSDARG00000106914	pth4	-0.849675	-0.0273081	-2.55084	0.0173302	0.232693	-3.16596	-0.346174	1.04914	0.74174	0.562624	-0.11835	-1.1516	-0.310431	0.204911
406326	ENSDARG00000018904	cstf3	0.219348	6.03781	2.54997	0.0173641	0.232994	-3.97796	6.07501	5.88148	5.87881	5.75548	6.28001	6.02579	6.17538	5.98691
393387	ENSDARG00000023526	ggt1a	0.51602	1.11841	2.54897	0.0174034	0.233368	-3.35141	0.816884	1.04914	0.894648	1.26525	0.956899	1.51313	1.96729	1.65299
557314	ENSDARG00000091304	card19	0.31107	3.72252	2.54799	0.0174418	0.23373	-3.69402	3.00987	2.71523	3.15778	2.98866	3.33459	3.35079	3.11994	3.30869
171465	ENSDARG00000056695	phc2a	0.224093	5.64667	2.54682	0.0174881	0.234042	-3.9731	5.71935	5.48489	5.41943	5.45758	5.86138	5.73959	5.6849	5.69172
562793		limd1a	0.308759	4.37977	2.54702	0.0174801	0.234042	-3.87093	4.56081	4.26963	4.05601	4.05965	4.61489	4.57683	4.2433	4.74895
252851		mycn	0.27961	6.01838	2.54636	0.0175063	0.234133	-3.9871	6.21151	6.02579	5.86794	5.71241	6.36526	6.21836	6.32233	6.03007
100332642	ENSDARG00000008322	ambra1a	0.200276	4.86477	2.54527	0.0175493	0.234553	-3.92835	4.88932	4.78179	4.81734	4.74728	5.0547	4.98433	5.00091	4.9969
406447	ENSDARG00000028335	hmga1a	0.306858	10.1532	2.5437	0.0176118	0.234969	-4.02923	10.3049	9.84694	9.95888	9.99055	10.723	10.229	10.1278	10.2488
561766	ENSDARG00000060246	slc16a6b	0.675377	5.50578	2.57997	0.0176212	0.234969	-3.95188	5.1625	6.02874	5.16995	5.75001	5.81401	6.25369	5.92755	6.81908
571485	ENSDARG00000073866	tdp1	0.323518	3.63945	2.54373	0.0176103	0.234969	-3.78246	3.62481	3.38187	3.57061	3.39765	3.99345	3.94239	3.73493	3.59525
791773		gpr39	-0.919733	6.39491	-2.59556	0.0176264	0.234969	-3.93888	5.40817	7.05241	6.55814	6.71563	4.63907	6.00814	5.72817	5.67988
567275	ENSDARG00000033364	mgst3b	-0.394376	6.88677	-2.54488	0.0176872	0.235605	-4.00215	6.3955	7.45373	7.04136	7.24123	6.32897	6.64176	6.72201	6.86181
100006516	ENSDARG00000023903	atf2	0.480366	2.93456	2.54155	0.0176972	0.235605	-3.56843	2.22116	1.71918	2.35781	2.04773	2.74078	2.23879	2.47647	2.81303
562007	ENSDARG00000062788	irg1l	0.862929	3.51732	2.58212	0.0177244	0.235813	-3.8015	4.03719	3.28938	3.48553	3.74656	4.46701	3.65838	4.11704	5.77911
100149980		lrfn4b	0.782501	0.166733	2.5404	0.0177432	0.23591	-3.14135	-0.753028	-0.535228	-0.696753	-0.930812	0.351483	-0.24906	-0.214015	0.334604
447918	ENSDARG00000087349	reep6	-0.542815	1.16365	-2.53913	0.0177942	0.236163	-3.32814	1.42419	1.21601	1.20553	1.32696	1.00928	1.02604	0.216793	0.748874
558731	ENSDARG00000114258	si:dkey-30c15.13	-0.486114	2.29648	-2.53934	0.0177857	0.236163	-3.55529	1.78288	2.652	2.66909	2.7967	1.95646	1.92595	2.16859	1.90322
100331431	ENSDARG00000089893	fam208aa	0.224707	5.43363	2.53877	0.0178085	0.236163	-3.98532	5.47989	5.34731	5.519	5.32556	5.71614	5.61667	5.64661	5.5909
100334729	ENSDARG00000101432	rab11fip2	0.331856	3.81565	2.53902	0.0177986	0.236163	-3.80592	3.77982	3.09567	3.7391	3.74143	4.08376	3.78768	3.81379	3.99624
792714	ENSDARG00000076685	wisp1b	-0.547638	0.509444	-2.53816	0.0178331	0.236221	-3.20042	0.577726	0.707104	0.242317	0.131384	-0.20608	0.152461	-0.214015	-0.263807
100037315	ENSDARG00000054510	adrb2b	-0.532505	1.75829	-2.53808	0.0178361	0.236221	-3.39934	1.59107	2.00811	1.61945	1.47858	1.05549	1.30149	1.14068	1.07114
445403	ENSDARG00000034825	uspl1	0.242975	5.73772	2.53603	0.0179188	0.236856	-4.00036	5.78245	5.47857	5.71314	5.60972	5.96139	5.86555	5.83964	5.88901
768174	ENSDARG00000096073	zgc:153049	-0.362612	1.72824	-2.5362	0.0179117	0.236856	-3.49403	1.90704	2.00811	2.22224	2.06689	1.67834	1.64224	1.71991	1.71297
792404	ENSDARG00000076420	dkk2	0.546967	1.06564	2.53615	0.017914	0.236856	-3.36028	0.869427	1.1383	1.0316	0.562624	1.18391	1.87523	1.77693	0.944196
553179	ENSDARG00000070917	kitlga	0.254102	4.20454	2.53487	0.0179658	0.23728	-3.87603	4.09396	4.099	4.19274	3.9962	4.38259	4.32507	4.38258	4.3078
572485	ENSDARG00000043394	si:dkey-71h2.2	-0.261272	3.95276	-2.53466	0.0179742	0.23728	-3.87106	4.04396	4.3827	4.41624	4.39944	3.97149	4.22908	4.03301	3.96217
338214	ENSDARG00000033170	sult2st1	-0.369726	4.59605	-2.5332	0.0180334	0.237908	-3.90277	4.69082	4.60985	4.28063	4.85095	4.33273	4.1979	4.12564	4.2981
80353	ENSDARG00000004246	slit2	0.289475	6.33907	2.53166	0.0180958	0.238424	-4.02298	6.49016	6.18922	6.35577	6.38236	6.68099	6.54684	6.66754	6.68002
678628	ENSDARG00000062385	flcn	0.237043	4.202	2.53194	0.0180847	0.238424	-3.88882	4.23346	4.20658	4.05031	4.14212	4.26675	4.45775	4.39092	4.46606
568106	ENSDARG00000061852	olfml3a	0.368599	2.40517	2.53111	0.0181185	0.238568	-3.58036	2.00572	1.98742	2.10307	2.24313	2.61842	2.36884	2.59548	2.22656
566136		LOC566136	0.893526	0.971153	2.53014	0.018158	0.238934	-3.23008	0.485508	-1.19542	-0.81135	0.839212	1.20752	0.544549	0.17516	0.962302
393150	ENSDARG00000007302	sh3gl3b	-0.40057	3.634	-2.52956	0.0181817	0.238938	-3.77702	3.17278	3.93589	3.69612	3.68324	3.09222	3.36336	3.20506	3.22591
402953	ENSDARG00000040942	pnp6	-0.344113	3.26348	-2.52974	0.0181743	0.238938	-3.71099	3.01658	3.13072	3.16261	3.37053	2.63077	2.77332	2.78245	3.12075
368217	ENSDARG00000034187	calm1b	-0.205512	6.95167	-2.52773	0.0182567	0.239712	-4.03528	7.0224	7.11099	7.06331	7.0852	6.85374	7.03189	6.83276	6.74136
556641	ENSDARG00000056228	pld1a	-0.238751	4.43434	-2.52727	0.0182757	0.239712	-3.90509	4.22539	4.61869	4.50817	4.45262	4.03534	4.24521	4.26642	4.30405
100151400	ENSDARG00000056530	cpamd8	0.291993	5.58642	2.52727	0.0182758	0.239712	-4.01387	5.80994	5.2638	5.54919	5.37594	5.94654	5.75037	5.79124	5.67815
792160	ENSDARG00000043249	irf1b	0.689588	1.38481	2.52687	0.0182922	0.239736	-3.42586	0.645393	1.40019	1.41919	0.916199	1.93126	1.06982	2.16859	1.97843
101882184	ENSDARG00000071462	lama3	-0.589728	2.32718	-2.52665	0.0183012	0.239736	-3.58073	1.82394	2.4713	2.67456	3.17042	1.08061	2.13328	2.19801	2.3709
100126123	ENSDARG00000092362	hsp70.1	0.503626	4.56885	2.53724	0.0183486	0.240202	-3.91969	4.54137	4.18674	4.5752	3.84524	4.65367	4.53267	4.65201	5.32915
492516	ENSDARG00000011693	ttc36	-0.413608	4.13336	-2.52415	0.0184044	0.240504	-3.85672	3.55017	4.37616	4.2553	4.27993	3.33868	3.93589	4.04465	3.48471
550535	ENSDARG00000040280	zgc:110182	-0.337103	2.63364	-2.5238	0.0184187	0.240504	-3.65168	2.95943	2.70629	2.51874	2.80756	2.49443	2.31648	2.4916	2.34065
554477	ENSDARG00000001953	pfkfb3	0.570592	4.95491	2.54696	0.0184097	0.240504	-3.95892	4.67301	4.75839	4.47314	5.0733	4.93645	5.187	5.10077	6.03936
619256	ENSDARG00000094730	acbd7	-0.345026	4.46905	-2.52414	0.0184048	0.240504	-3.91521	4.39987	4.57317	4.38568	4.80616	4.32937	4.01122	4.17465	4.27081
322229	ENSDARG00000095947	adkb	-0.336444	6.07937	-2.52257	0.0184698	0.241017	-4.03068	5.88975	6.37071	6.1379	5.72973	5.62793	5.91974	5.78593	5.44814
791729	ENSDARG00000041848	rh50	-2.25555	0.672024	-2.56786	0.0185002	0.241259	-3.19005	-0.974133	2.49036	1.38603	2.84463	-1.07022	-0.823356	-0.670602	-0.706359
562816		si:dkey-202b22.6	0.499136	1.36943	2.52138	0.0185195	0.241357	-3.46564	1.35414	1.21601	1.38603	1.3596	2.00241	1.84869	1.71991	1.73882
393293	ENSDARG00000071377	hsd11b1la	-0.385907	4.43024	-2.51894	0.0186213	0.242529	-3.91351	3.87326	4.93046	4.56972	4.46713	3.8544	4.35735	4.06567	4.01959
568584	ENSDARG00000098932	gigyf1a	0.311981	4.98798	2.51806	0.0186578	0.242849	-3.99987	4.95045	4.65765	5.06478	5.0925	5.0768	5.12658	5.40213	5.40736
30500	ENSDARG00000094992	otx1	0.349839	5.36253	2.51686	0.0187083	0.243042	-4.02797	5.56529	5.31433	5.28903	5.10487	5.77511	5.62265	5.72234	5.55274
335798	ENSDARG00000016301	zgc:65894	-0.320244	7.16973	-2.51698	0.0187032	0.243042	-4.05895	7.16999	7.435	7.3065	7.20175	6.92503	7.16384	7.03152	6.71174
792755	ENSDARG00000056247	bricd5	-0.432073	1.09294	-2.5172	0.0186941	0.243042	-3.34867	1.15962	1.0929	0.983353	1.14616	0.90624	0.51708	0.589788	0.641708
561606	ENSDARG00000037555	atoh8	0.342987	4.29681	2.51577	0.0187544	0.243485	-3.94617	4.61523	4.11714	4.26071	4.26856	4.90316	4.56004	4.58064	4.58903
559668	ENSDARG00000059690	slc29a4	-0.254805	4.09321	-2.51475	0.0187972	0.243731	-3.90554	4.22539	4.3667	4.20427	4.22611	3.91596	3.87783	4.08233	4.12925
100331639		LOC100331639	0.191768	6.39014	2.51503	0.0187856	0.243731	-4.05784	6.55203	6.45157	6.38236	6.41646	6.73492	6.55926	6.66754	6.60778
327138	ENSDARG00000043021	slc26a11	0.318837	3.2698	2.51351	0.0188495	0.243851	-3.79148	3.19269	3.24574	3.11202	2.99316	3.43371	3.45953	3.50436	3.422
335340	ENSDARG00000056888	dnah5l	0.386661	3.05886	2.51423	0.0188191	0.243851	-3.78001	2.91389	3.09567	3.02243	3.13526	3.27899	3.6383	3.56733	3.22591
561146	ENSDARG00000076104	sema4bb	0.265125	3.96395	2.5134	0.0188543	0.243851	-3.88258	3.722	3.90822	3.64919	3.90976	4.04027	4.04932	3.91615	4.24656
100001484	ENSDARG00000040948	olig1	-0.624238	0.807297	-2.51371	0.0188413	0.243851	-3.3305	1.06779	1.0929	0.78978	1.22859	1.05549	-0.0835266	0.131384	0.586064
550399	ENSDARG00000103092	grem2b	0.509977	2.41717	2.51235	0.0188989	0.244273	-3.70616	2.91389	2.73302	2.44416	1.96706	3.07783	3.24401	3.23217	2.54035
568080	ENSDARG00000086856	stk35	-0.446582	5.6892	-2.52033	0.0189573	0.244719	-4.02808	5.57453	6.05007	5.519	5.54919	5.16018	5.61401	5.0939	5.03742
103910107	ENSDARG00000105141	LOC103910107	0.395269	1.75292	2.51104	0.0189543	0.244719	-3.68604	2.81684	2.02217	2.55314	2.33752	3.15207	2.55555	2.8881	2.71176
101886780		prr33	0.340198	7.71689	2.51021	0.0189897	0.244982	-4.08269	8.0803	7.6606	7.70901	7.58223	8.375	8.25872	8.05111	7.70778
326734	ENSDARG00000100715	tlk1b	0.210342	5.49484	2.5085	0.0190628	0.245305	-4.04677	5.37881	5.60582	5.29531	5.33202	5.54579	5.63767	5.58851	5.68219
406288	ENSDARG00000057691	srsf1a	0.247502	6.92389	2.50867	0.0190555	0.245305	-4.07485	7.07993	6.83803	6.77922	6.78583	7.35175	7.14749	6.98762	6.98608
561247	ENSDARG00000094243	shda	0.325107	2.77897	2.50859	0.0190589	0.245305	-3.76698	3.14309	2.73302	2.84294	2.93739	3.45211	3.22463	2.95531	3.32554
568355	ENSDARG00000079107	clec11a	-0.514233	1.41097	-2.50873	0.0190531	0.245305	-3.41506	1.52947	1.29762	1.47499	1.42419	1.31205	0.51708	1.14068	0.696723
321664	ENSDARG00000053684	aldob	0.375059	9.66887	2.5106	0.019077	0.245332	-4.0971	9.13949	9.72795	9.14849	9.71639	9.71639	10.0975	9.33789	10.0809
327618	ENSDARG00000068640	rsf1b.1	0.305109	6.82794	2.50772	0.0190962	0.245424	-4.07554	7.09369	6.52128	6.80895	6.37801	7.30917	6.94806	6.91316	6.85188
449662	ENSDARG00000014727	acox1	-0.578121	5.93857	-2.53287	0.0191327	0.245738	-4.03118	5.24975	6.33669	6.15276	6.17686	4.92332	5.61947	5.58683	5.47384
566166	ENSDARG00000041372	zgc:136564	-0.363365	3.61297	-2.50587	0.0191753	0.245979	-3.79618	3.01658	3.78096	3.44534	3.39765	3.15207	3.08528	3.03403	2.91608
100007379	ENSDARG00000074212	si:dkeyp-9d4.5	-0.620353	0.363358	-2.50569	0.0191833	0.245979	-3.25891	0.0968646	0.519695	0.519695	0.562624	-0.0570413	-0.0835266	-0.51267	-0.128075
103910577		LOC103910577	0.731386	0.600764	2.50559	0.0191875	0.245979	-3.31491	0.737205	-0.225992	0.354888	-0.199492	1.11703	1.00207	0.381168	1.09361
100332314		sar1aa	-0.456375	2.72273	-2.50436	0.0192404	0.246502	-3.67785	2.94774	2.57917	2.90671	2.52896	2.72888	2.12026	1.94927	2.34065
100334619		LOC100334619	0.321705	3.24915	2.50352	0.0192767	0.246811	-3.8208	3.39543	3.16162	3.05353	3.16345	3.52323	3.51661	3.40441	3.61816
30276	ENSDARG00000007099	cx43.4	0.308267	5.16752	2.5026	0.0193164	0.246906	-4.04445	5.45526	5.04642	5.01121	4.95566	5.81177	5.26862	5.33314	5.28805
494039	ENSDARG00000043719	c3a.6	0.444107	4.964	2.51029	0.0193224	0.246906	-4.02716	4.41075	5.0763	4.89182	5.306	5.11217	5.26403	5.22796	5.85942
569359	ENSDARG00000053389	jade2	0.493195	2.02723	2.50223	0.0193324	0.246906	-3.64852	1.88129	1.79518	2.5328	2.1256	2.09225	2.53562	2.87984	2.79825
101885705		LOC101885705	-0.635891	0.386219	-2.50301	0.0192986	0.246906	-3.29782	0.955083	0.441013	0.479273	0.893374	0.654021	0.426175	0.0198383	-0.892801
100534919	ENSDARG00000091592	peli1a	-0.676485	2.31304	-2.50936	0.0193464	0.24693	-3.6504	2.15963	2.91992	2.61357	3.22325	2.11242	1.92595	1.94927	2.22656
571461	ENSDARG00000042920	sult3st3	-0.697863	3.2647	-2.52644	0.0193717	0.247098	-3.85066	3.12995	4.49939	4.50219	4.12844	2.74829	3.70094	3.74347	3.2734
550512	ENSDARG00000021115	spata6	0.430871	2.16132	2.50005	0.0194272	0.247651	-3.67913	2.30085	1.97022	2.24385	2.49797	2.70311	2.57597	2.4916	2.96744
30321	ENSDARG00000095896	pou3f3b	0.287932	6.44759	2.4987	0.019486	0.24818	-4.09165	6.75216	6.43924	6.28855	6.25427	7.05773	6.62079	6.66988	6.53754
494073	ENSDARG00000077304	erg	0.30971	3.43339	2.49798	0.0195173	0.24818	-3.86779	3.56647	3.40861	3.54476	3.24361	3.54839	3.79519	3.94907	3.70869
563749	ENSDARG00000104169	si:ch211-212k18.4	0.210269	7.77771	2.49804	0.0195147	0.24818	-4.10652	7.83322	7.60325	7.75711	7.70199	7.93597	7.83322	8.00857	7.95888
110439911	ENSDARG00000105657	LOC110439911	0.401308	2.28707	2.49845	0.0194971	0.24818	-3.7008	2.35521	2.35675	2.32053	2.44396	2.58961	2.98818	2.75302	2.74928
100499533	ENSDARG00000002494	itgb6	0.279969	3.29085	2.49738	0.0195435	0.248359	-3.81651	2.92536	3.08533	3.18151	3.22325	3.19509	3.42867	3.56733	3.34249
553301		exoc3l2a	0.267283	4.05486	2.49552	0.0196252	0.249241	-3.93812	4.08342	4.03268	3.73057	3.92134	4.02603	4.20801	4.29694	4.3078
563542	ENSDARG00000116649	ube2e1	0.28417	5.40172	2.49468	0.0196622	0.249556	-4.07369	5.63574	5.25929	5.271	5.21747	5.8097	5.57843	5.60666	5.52515
574009	ENSDARG00000053774	alpi.2	-1.42428	3.73362	-2.54695	0.0197007	0.249889	-3.72363	2.56064	4.57902	3.74553	4.23634	1.09936	2.89263	2.42593	3.01516
336425	ENSDARG00000011665	aldoaa	-0.246226	9.53405	-2.49345	0.0197164	0.249933	-4.12995	9.6626	9.78271	10.0809	9.68332	9.42419	9.48782	9.75967	9.55296
550565	ENSDARG00000037307	gnpda1	-0.336306	3.66765	-2.49278	0.0197461	0.250154	-3.8912	3.49374	3.95746	3.80418	4.16706	3.19509	3.42867	3.65944	3.79682
100002756	ENSDARG00000103435	sorbs1	-0.254362	6.18533	-2.49226	0.0197689	0.250287	-4.10031	6.41376	6.19447	6.18587	6.47334	6.02737	5.96037	5.97271	6.28989
101883776		LOC101883776	0.583472	0.27855	2.49168	0.0197947	0.250459	-3.34337	0.517911	-0.180922	0.580635	0.0470426	0.507148	0.382018	1.18245	1.23111
65232	ENSDARG00000031983	six4b	0.337777	3.33613	2.49081	0.019833	0.250466	-3.85795	3.32311	3.27101	3.12985	3.32229	3.86087	3.42023	3.81379	3.29993
494074	ENSDARG00000012039	ttc26	0.324105	3.00327	2.49056	0.0198444	0.250466	-3.80965	3.21161	2.77234	2.83063	2.99316	3.47002	3.18535	3.23217	3.21556
100148175	ENSDARG00000035952	cdr2a	-0.32142	2.82894	-2.49064	0.0198407	0.250466	-3.77465	3.10418	2.97625	3.10341	3.06816	2.98866	2.7869	2.70896	2.47765
100333996	ENSDARG00000077826	efcc1	0.295625	3.6104	2.49073	0.0198368	0.250466	-3.88955	3.82017	3.29895	3.47762	3.38695	4.13755	3.7626	3.58126	3.68358
100134971	ENSDARG00000052157	il12rb2	0.590935	0.434184	2.48894	0.0199163	0.251218	-3.31747	-0.235375	0.0825719	-0.336405	0.562624	0.385566	0.309339	0.804159	0.944196
797063	ENSDARG00000070824	ndufb5	-0.251147	5.77928	-2.48644	0.0200279	0.25247	-4.09981	5.63245	5.92592	5.86626	5.85828	5.53004	5.67302	5.6717	5.40289
796867	ENSDARG00000098475	arr3b	-0.934244	7.19245	-2.53726	0.0200414	0.252485	-4.0697	7.54481	7.83322	6.93312	6.13201	6.03588	6.44121	6.36298	5.86608
327590	ENSDARG00000102245	tk1	0.392744	5.11257	2.48588	0.0201052	0.253132	-4.07266	4.8142	4.90079	5.05476	5.15258	5.21025	5.33243	5.37365	5.57732
559093	ENSDARG00000062519	abcc13	0.451115	1.95958	2.48416	0.0201301	0.25329	-3.63187	2.40912	1.43315	1.90305	1.53751	2.1696	2.38891	2.18623	2.34065
334203	ENSDARG00000038300	rnf34a	-0.294997	3.57784	-2.48305	0.02018	0.253637	-3.8803	3.65149	3.70853	3.65747	3.46288	3.45211	3.29571	3.39564	3.15583
550234	ENSDARG00000028688	exosc2	0.321612	2.75718	2.48299	0.0201826	0.253637	-3.75542	2.69349	2.70629	2.35781	2.39057	2.97793	2.91608	2.87984	2.66022
405768	ENSDARG00000044615	LOC405768	-0.342302	3.42979	-2.48169	0.0202414	0.254063	-3.88173	3.52101	3.8769	3.63551	3.51412	3.32915	3.31404	3.40441	3.13005
572623	ENSDARG00000034001	tango6	0.228961	3.58533	2.48189	0.0202324	0.254063	-3.93441	3.90461	3.62956	3.77757	3.57484	4.05437	4.00854	3.88399	3.85428
30587	ENSDARG00000100398	pax7a	0.343313	4.31087	2.47879	0.0203728	0.254322	-4.01669	4.37171	4.13167	4.26071	4.31635	4.60122	4.77713	4.43826	4.63631
192325	ENSDARG00000014898	ncbp2	0.313414	3.05396	2.47896	0.0203652	0.254322	-3.83829	3.21161	3.02977	2.88109	2.83211	3.64916	3.32782	3.13788	3.09232
334351	ENSDARG00000039365	cuedc2	0.321364	2.4665	2.47924	0.0203523	0.254322	-3.73603	2.3917	2.42454	2.24385	2.47811	2.84413	2.76167	2.40717	2.81303
556984	ENSDARG00000052615	tnmd	0.246678	5.23751	2.48047	0.0202966	0.254322	-4.09162	4.91279	5.08988	5.23362	5.45203	5.15096	5.53644	5.50747	5.47949
798281	ENSDARG00000036292	cdx4	-0.570971	0.0384987	-2.47876	0.0203742	0.254322	-3.26362	-0.346174	0.548354	-0.0748216	-0.137685	-0.540713	-0.653239	-0.825903	-0.263807
100005283	ENSDARG00000075757	gig2e	-0.652776	1.06406	-2.48088	0.0202781	0.254322	-3.48997	0.978572	1.97022	2.20312	1.32696	0.246791	1.19865	1.52009	0.899662
100151112	ENSDARG00000074815	mxra5a	0.364071	5.25063	2.47986	0.0203241	0.254322	-4.09282	5.32658	4.69854	5.32047	5.14593	5.72385	5.43684	5.45724	5.32806
100331938	ENSDARG00000103108	LOC100331938	0.295023	4.52728	2.47903	0.0203619	0.254322	-4.044	4.79992	4.25981	4.70466	4.43615	5.02235	4.66392	4.7183	4.97631
108183709	ENSDARG00000093165	LOC108183709	0.405883	2.45164	2.47971	0.0203313	0.254322	-3.77385	2.8887	2.71365	2.35074	2.31829	3.24071	3.0591	2.79056	2.80505
560211	ENSDARG00000060348	map3k3	0.272874	4.32814	2.47812	0.0204034	0.254532	-4.00993	4.18962	4.00121	4.29688	4.44119	4.54013	4.20801	4.64086	4.63141
100333060	ENSDARG00000044091	pitpnab	-0.281128	5.84007	-2.47762	0.0204262	0.25466	-4.11617	5.55675	5.83067	5.97811	5.81679	5.34519	5.70572	5.67781	5.32806
317733	ENSDARG00000034181	esr2b	-0.53526	1.98914	-2.47479	0.0205556	0.256117	-3.63089	1.90704	2.59593	2.14443	2.24313	1.76772	1.79902	1.90294	1.27459
100384895		ugt2b1	-0.729844	3.82637	-2.49733	0.0206316	0.256906	-3.85646	2.75712	3.92731	4.18507	4.04213	2.13953	3.29926	3.10027	3.45608
100333855	ENSDARG00000076361	LOC100333855	-0.298928	4.66836	-2.4726	0.0206561	0.257055	-4.04134	4.35698	4.97978	4.6073	4.84606	3.97636	4.53474	4.47738	4.6079
797610	ENSDARG00000104916	si:dkey-71l4.4	0.328946	4.71321	2.47195	0.0206861	0.257115	-4.0635	4.53798	4.4428	4.6229	4.74045	4.79327	4.79096	4.89823	5.17852
101886947	ENSDARG00000099002	creb5a	0.77972	2.82981	2.49676	0.0206776	0.257115	-3.80624	2.54536	2.39131	2.7184	2.94852	3.18516	3.20427	3.34122	3.99624
394209	ENSDARG00000099819	sb:cb1058	-0.413789	4.59612	-2.47054	0.0207513	0.257208	-4.01215	4.00107	4.78179	4.43649	4.67562	3.60807	4.15554	4.16178	4.31708
402843	ENSDARG00000035521	sfrp1a	-0.209325	5.48049	-2.46975	0.020788	0.257208	-4.115	5.46421	5.31671	5.42345	5.48006	5.39389	5.20491	5.16355	5.08393
550472	ENSDARG00000022176	zgc:110372	0.304441	4.2991	2.46927	0.0208102	0.257208	-4.0218	4.36706	4.20006	4.03234	4.06543	4.47714	4.52347	4.40588	4.47677
553274	ENSDARG00000095675	ccdc141	0.317404	4.45455	2.46972	0.0207893	0.257208	-4.0465	4.68838	4.07714	4.29168	4.47745	4.81632	4.53119	4.62317	4.83375
556665	ENSDARG00000062420	nfia	0.278667	5.48088	2.46876	0.0208338	0.257208	-4.13949	5.76544	5.38864	5.71054	5.78544	5.93698	5.97874	5.82383	6.0249
563428	ENSDARG00000054619	fras1	0.290237	6.90158	2.47134	0.0207145	0.257208	-4.1505	7.12854	6.42492	6.83143	6.64945	7.24884	6.92191	7.01117	7.0133
566702	ENSDARG00000079302	and2	-0.233874	10.303	-2.46965	0.0207927	0.257208	-4.18173	10.0975	10.349	10.4164	10.403	9.86795	10.2068	10.158	10.0975
568426	ENSDARG00000062837	spata13	0.205236	6.04584	2.46945	0.020802	0.257208	-4.14392	5.88975	5.87793	5.86166	6.03552	6.01445	6.06833	6.12907	6.2741
568691	ENSDARG00000061515	tmtops2a	-0.510638	0.813085	-2.46852	0.0208448	0.257208	-3.40877	1.02582	1.00367	0.894648	0.763802	0.385566	0.631008	0.420777	0.204911
796618	ENSDARG00000079530	si:dkey-17m8.1	0.221821	4.20112	2.46975	0.0207881	0.257208	-4.02221	4.24591	4.03268	4.21825	4.36647	4.31491	4.40523	4.4601	4.57035
100322372	ENSDARG00000087107	si:ch73-222h13.1	0.598532	0.577487	2.46892	0.0208265	0.257208	-3.37308	0.517911	0.00347077	-0.336405	0.370698	1.05549	0.631008	0.855268	0.402983
108190403	ENSDARG00000044441	LOC108190403	-0.550861	5.22964	-2.48983	0.0207927	0.257208	-4.06245	4.51173	5.50969	5.40736	5.32061	3.97149	4.81104	4.96623	4.79779
436677	ENSDARG00000100944	glrx2	-0.492112	1.7418	-2.46726	0.0209035	0.257776	-3.61656	2.18093	1.82252	1.99907	2.18561	1.31205	1.61325	1.64018	1.65299
565875	ENSDARG00000029766	nr1i2	-0.30147	4.08548	-2.46604	0.0209605	0.258323	-3.98421	3.9639	4.48641	4.05601	3.97725	3.55694	4.111	3.76301	3.84817
324358	ENSDARG00000087032	rbbp8l	0.375274	2.51211	2.46519	0.0210002	0.258656	-3.80696	2.69349	2.28332	2.7318	2.70589	2.61842	2.98818	3.00122	3.30869
569946	ENSDARG00000103476	trpm1b	0.377483	3.38124	2.46476	0.0210204	0.258749	-3.88639	3.3878	3.02019	3.12041	2.80756	3.69796	3.52101	3.37009	3.25486
561963	ENSDARG00000035677	bmp8a	-0.576359	0.239108	-2.4609	0.0212017	0.260823	-3.35002	-0.0405451	0.407048	0.451987	0.968388	0.246791	-0.290431	-0.214015	-0.263807
170445	ENSDARG00000036542	pknox1.2	0.240569	5.06299	2.46039	0.0212256	0.260854	-4.11956	5.08216	4.76736	5.03951	5.0925	5.3043	5.0099	5.17367	5.45674
394073	ENSDARG00000103991	sec14l1	-0.302068	4.80055	-2.4603	0.0212297	0.260854	-4.07191	4.59277	4.97348	4.46877	4.96678	4.39553	4.48577	4.32863	4.58569
564664	ENSDARG00000078640	fam117aa	0.234602	4.1777	2.45966	0.02126	0.261068	-4.02076	4.17999	3.90227	4.05601	3.9962	4.53549	4.26417	4.15231	4.11927
30222	ENSDARG00000101637	ccnd1	0.323703	6.96335	2.45777	0.0213499	0.261321	-4.17812	6.86053	6.70731	6.77553	6.62139	7.3604	6.90725	7.07638	6.91549
368260	ENSDARG00000101813	nap1l1	0.180602	8.42762	2.45752	0.0213618	0.261321	-4.19539	8.27904	8.31398	8.30218	8.26393	8.56153	8.55486	8.43542	8.32964
393341	ENSDARG00000109902	tmem254	-0.299937	4.14635	-2.45707	0.021383	0.261321	-4.02804	3.97032	4.5396	4.19849	4.56837	3.87115	4.03555	4.07125	4.10033
406734	ENSDARG00000036549	agpat3	-0.281883	7.92458	-2.45769	0.0213538	0.261321	-4.18899	7.71227	7.82081	8.06971	8.29257	7.60476	7.64246	7.76233	7.75821
798408	ENSDARG00000060751	taok3a	0.203062	4.57242	2.45722	0.021376	0.261321	-4.07662	4.5529	4.56175	4.26515	4.53267	4.54507	4.8798	4.57353	4.72681
100003570	ENSDARG00000079463	man2b2	-0.284772	3.80043	-2.45726	0.0213741	0.261321	-3.98865	3.92997	3.88652	4.00797	4.22611	3.52932	3.75645	3.72006	3.9062
100093705	ENSDARG00000101348	plppr5b	-0.54079	1.59624	-2.45845	0.0213176	0.261321	-3.5455	1.75729	1.33352	1.35118	2.02493	1.27126	1.19865	0.356194	1.48268
101886332	ENSDARG00000026403	hephl1b	0.58707	1.94418	2.47622	0.0213103	0.261321	-3.9907	3.90461	3.45122	4.2553	3.40753	3.95167	4.41926	4.95739	4.03285
561406	ENSDARG00000038278	ptgir	0.570105	1.05284	2.4561	0.0214291	0.261534	-3.49348	1.02582	0.00347077	1.31572	0.66455	1.42228	1.36643	1.37804	1.11155
564015	ENSDARG00000014953	cnih3	0.280913	3.5046	2.45617	0.0214261	0.261534	-3.93404	3.25166	3.43717	3.19022	3.427	3.39682	3.64631	3.6274	3.76122
101885395		muc5f	-0.446559	3.95335	-2.45625	0.0214389	0.261534	-3.98177	3.67079	4.04994	4.29874	4.11278	3.13677	3.6962	3.6426	3.87211
327417	ENSDARG00000015709	hsd17b12a	-0.434917	4.85705	-2.45971	0.0214937	0.26189	-4.09076	5.02164	5.12707	4.66478	4.97215	4.79992	4.37881	4.25816	4.6116
567001	ENSDARG00000062650	rif1	0.243915	6.0602	2.45475	0.0214937	0.26189	-4.17387	5.99243	5.88763	6.1009	5.63555	6.27817	6.18922	6.23375	5.89074
30325	ENSDARG00000023031	hoxa2b	0.291848	3.27984	2.45327	0.0215645	0.261971	-3.92026	3.42817	3.10813	3.21268	3.02001	3.71528	3.48583	3.49722	3.23529
556683	ENSDARG00000075264	fam124a	-0.550544	2.15019	-2.4533	0.021563	0.261971	-3.68541	2.57624	2.3164	2.12395	2.14602	1.76772	2.0506	1.2661	1.87906
557409	ENSDARG00000076981	zgc:198329	-0.868792	1.69289	-2.45628	0.0215637	0.261971	-3.48973	0.23802	1.85637	1.74356	1.97843	-0.144713	0.51708	0.930291	1.04502
100005963	ENSDARG00000000567	znf281a	0.374229	4.90927	2.4541	0.0215249	0.261971	-4.13124	5.33433	4.80095	4.73618	4.8212	5.72385	5.36112	5.06117	5.04237
100147904	ENSDARG00000056781	LOC100147904	-1.68715	7.10904	-2.50994	0.0215578	0.261971	-4.1202	5.55208	7.96798	7.81378	7.32735	3.88652	5.95519	6.0712	6.00051
393570	ENSDARG00000101986	irf6	0.318474	3.94428	2.45245	0.0216039	0.261997	-4.02284	3.88667	3.8539	3.75674	4.08981	4.00135	3.97165	4.28823	4.60356
405871	ENSDARG00000027009	zgc:85777	-0.274864	5.28142	-2.45029	0.0217079	0.261997	-4.14405	4.9733	5.42268	5.33467	5.50103	4.82588	5.01352	5.14049	5.15295
445094	ENSDARG00000099860	pkmb	0.250761	9.70175	2.45105	0.021671	0.261997	-4.21797	9.81991	9.74129	9.88206	9.81991	9.92202	10.0673	10.0574	10.2196
555163	ENSDARG00000059048	mpzl1l	0.235225	5.29199	2.45111	0.021668	0.261997	-4.15983	5.3161	5.30169	5.15885	5.48646	5.58791	5.39121	5.40076	5.82528
559752	ENSDARG00000052271	slc22a18	-0.52782	4.23668	-2.46396	0.0216222	0.261997	-4.01589	3.59865	4.62767	4.46342	4.74728	3.30056	3.85074	4.09306	4.08327
564077	ENSDARG00000100753	scarb2b	0.358656	7.06992	2.45271	0.0216082	0.261997	-4.18942	7.04067	6.42303	6.82773	6.87831	7.16384	7.0023	7.05094	7.38737
568094	ENSDARG00000078918	comtd1	-0.410506	2.42004	-2.45077	0.0216845	0.261997	-3.72242	2.67996	2.42454	2.08138	2.31047	2.3917	2.22138	1.41844	1.82234
571508	ENSDARG00000027082	hmbox1a	0.524297	2.60549	2.45062	0.0216919	0.261997	-3.77025	2.67996	1.40019	2.57495	2.02493	2.63077	2.98818	2.63768	2.51028
641488	ENSDARG00000006220	ugt1a1	-1.365	3.9723	-2.50395	0.0216581	0.261997	-3.90158	2.56818	5.07773	4.54013	5.09795	1.54147	3.21131	3.2874	3.79302
100004272	ENSDARG00000100315	slc15a1a	-1.64051	3.08447	-2.5006	0.0216951	0.261997	-3.65588	1.59107	4.2337	3.18151	3.30012	0.246791	1.70196	1.8288	1.97843
108181204		ephb3	0.490438	2.60873	2.45244	0.0216041	0.261997	-3.79426	2.59174	2.29948	2.4268	2.02493	2.72888	3.01133	2.70896	2.85575
569254	ENSDARG00000069409	gkup	-0.291055	3.24131	-2.44972	0.0217351	0.26217	-3.88598	3.02593	3.18862	3.45608	3.21444	2.69102	2.9521	3.15994	2.91608
564147	ENSDARG00000062812	glsa	-0.233222	6.22559	-2.44936	0.0217524	0.262223	-4.18781	6.35152	6.18922	6.3355	6.34953	6.40333	6.08401	5.92755	5.87769
324205	ENSDARG00000094133	wu:fc21g02	0.216278	7.57719	2.44784	0.0218262	0.262749	-4.20612	7.67792	7.33012	7.46416	7.53813	7.83322	7.56933	7.68561	7.78733
100332120	ENSDARG00000113609	tmem164	0.360326	3.34907	2.44781	0.0218274	0.262749	-3.90462	3.17017	2.71523	3.32739	2.74781	3.15942	3.39014	3.3896	3.46175
110438125		LOC110438125	-1.81501	1.37797	-2.48986	0.0218346	0.262749	-3.4401	0.517911	2.56671	2.51874	1.96706	-1.3169	0.568858	0.53674	0.526581
560322	ENSDARG00000069956	pdlim2	-0.226805	5.12887	-2.44719	0.0218574	0.262836	-4.14353	5.07949	5.1807	5.15113	5.36375	5.14577	5.02356	4.86377	4.83375
799447	ENSDARG00000104243	eomesb	0.73781	0.461761	2.44699	0.0218676	0.262836	-3.42155	0.645393	0.329414	-0.696753	0.211021	1.348	0.454317	0.999233	0.641708
556179	ENSDARG00000089077	rgs1	-0.7785	0.500458	-2.44622	0.0219046	0.262971	-3.38312	-0.346174	1.1383	0.519695	1.09887	-0.278225	-0.0835266	0.47764	-0.828451
100005049	ENSDARG00000042811	fgf1b	-0.379362	1.59674	-2.44642	0.021895	0.262971	-3.65762	1.87574	1.99658	1.93573	2.1187	1.83991	1.7384	1.65294	1.16964
30523	ENSDARG00000038159	tcf7l1a	0.257029	6.10967	2.44544	0.0219428	0.263257	-4.19363	5.95347	5.71483	6.00025	6.09544	6.38997	6.04144	6.09544	6.26514
553186	ENSDARG00000019013	barhl1b	0.315785	3.41214	2.4452	0.0219542	0.263257	-3.96346	3.45122	3.47638	3.33106	3.18516	3.77499	3.85797	3.52793	3.54557
322331		ephx5	-0.4234	4.60478	-2.44264	0.0221559	0.264897	-4.0814	3.9639	4.86889	4.77308	4.68484	3.75522	4.48306	4.43826	3.91735
553665	ENSDARG00000054597	cnot6l	0.195709	6.11274	2.44121	0.0221499	0.264897	-4.20465	6.15891	6.11328	6.08948	6.05787	6.32193	6.22948	6.35666	6.29433
561493	ENSDARG00000087956	she	0.280615	3.68755	2.44148	0.0221364	0.264897	-4.01101	3.80739	3.40861	3.54476	3.87615	3.95167	3.81998	3.96032	4.02712
570586	ENSDARG00000018040	msantd4	0.695264	1.76483	2.4435	0.0221506	0.264897	-3.66811	2.03158	0.958191	1.97279	0.968388	1.85397	2.23879	2.05202	2.56848
110439062		LOC110439062	-0.571969	1.34515	-2.44197	0.0221125	0.264897	-3.56129	0.852401	1.48649	1.68913	2.15945	0.215467	1.13862	1.20213	1.34372
449788	ENSDARG00000037425	s100a10a	-0.507115	3.47575	-2.44081	0.0222047	0.265326	-3.90585	2.63911	3.59757	3.26999	3.89209	2.25955	3.17245	2.91007	3.02878
100536769	ENSDARG00000086452	dthd1	1.23482	0.0849234	2.43963	0.0222274	0.265441	-3.26501	-0.612153	-2.47999	-3.49298	-0.0515471	-0.278225	-0.653239	0.0515867	-0.828451
561751	ENSDARG00000092383	snorc	-0.441579	3.10001	-2.43717	0.0223491	0.266738	-3.91207	3.74386	3.17903	3.46266	2.85748	3.17621	2.70352	3.05312	2.54035
561110	ENSDARG00000071304	tbc1d2	0.4386	2.77448	2.43673	0.022371	0.266843	-3.89848	2.79567	2.88687	2.80611	2.63153	2.84413	2.91608	3.23217	3.89217
406793	ENSDARG00000038005	med25	0.22414	5.10747	2.43592	0.022411	0.267164	-4.17069	5.16029	5.01624	4.91601	5.00037	5.38857	5.2136	5.29225	5.09447
567365	ENSDARG00000055678	akap12b	0.31796	7.77034	2.43422	0.0224954	0.267235	-4.23641	7.85994	7.33581	7.65583	7.8029	8.13119	7.69983	7.96082	8.13454
568750	ENSDARG00000061762	trim108	-0.909743	1.9144	-2.45104	0.0224583	0.267235	-3.64273	1.39208	2.57917	2.86917	1.89287	0.186283	1.64224	2.07669	1.18391
570210	ENSDARG00000057911	zgc:86709	-0.41458	6.28213	-2.44278	0.0224735	0.267235	-4.2163	7.35309	6.88055	6.982	6.84714	7.19359	6.37888	6.40387	6.42808
678524	ENSDARG00000008553	zgc:136872	-0.59984	2.98585	-2.44254	0.0224445	0.267235	-3.86735	2.20148	3.52932	3.35609	3.5217	1.82449	2.73344	2.85503	2.79825
797439	ENSDARG00000088515	st6gal2b	-0.348533	2.40651	-2.43499	0.0224573	0.267235	-3.77408	2.30085	2.74829	2.39286	2.34245	1.90322	2.23879	1.94927	2.30439
100334256	ENSDARG00000102788	si:zfos-128g4.1	0.568337	1.04527	2.43434	0.0224894	0.267235	-3.53984	0.606345	0.83752	1.25975	0.401145	1.16585	1.62268	1.53478	1.0476
110437888		LOC110437888	0.546716	0.899432	2.4338	0.0225163	0.267327	-3.66313	1.68761	0.985498	1.74268	1.31074	2.07771	1.50064	2.27571	2.05817
431714	ENSDARG00000011076	zgc:91968	1.60832	-0.700497	2.43294	0.0225592	0.26768	-3.23363	-5.02268	-4.01707	-3.49298	-3.14159	-1.07022	-2.11563	-2.20525	-3.87019
569389	ENSDARG00000074546	si:ch211-213a13.9	0.498663	2.05008	2.43202	0.0226055	0.268075	-3.78423	1.96884	1.78131	1.96277	2.50764	2.56783	2.37528	2.21941	3.0579
751830	ENSDARG00000054211	st8sia7.1	-0.775544	2.45455	-2.44589	0.022629	0.268197	-3.75361	2.34393	2.95943	2.1839	3.00869	0.956899	2.0744	1.9258	2.44672
171480	ENSDARG00000073978	crabp2a	0.257426	5.18154	2.43075	0.0226691	0.268205	-4.20092	5.50224	5.14483	5.30494	5.26615	5.72527	5.46779	5.61114	5.44308
322341	ENSDARG00000055159	cyp27a1.4	-0.559235	0.820325	-2.43122	0.0226455	0.268205	-3.51526	1.22183	1.07114	0.708972	1.64742	0.275923	1.0045	0.571767	0.556046
492792	ENSDARG00000045289	gpr137c	0.358185	4.38649	2.4309	0.0226613	0.268205	-4.11614	4.26052	4.08566	4.19849	4.59543	4.25415	4.66116	4.61661	5.04237
561678	ENSDARG00000068763	meak7	-0.326385	2.6232	-2.43021	0.022696	0.268368	-3.82479	2.44206	2.78521	2.54467	2.85748	2.35526	2.22138	2.42593	2.3221
100003307	ENSDARG00000032885	si:ch211-226m7.4	0.713821	0.447286	2.42988	0.0227127	0.26841	-3.46423	0.150344	0.407048	0.835383	-0.595994	1.38522	0.985616	0.216793	1.07114
797480	ENSDARG00000075867	mrtfaa	0.345145	3.14836	2.42849	0.0227827	0.269081	-3.94333	3.00317	2.99614	3.0591	2.92857	3.19509	3.33767	3.35164	3.48471
327216	ENSDARG00000000529	ofd1	0.296971	3.50024	2.42749	0.0228331	0.269364	-4.00147	3.68009	3.11994	3.5612	3.18516	3.74056	3.67666	3.72719	3.58745
565192	ENSDARG00000059610	gpr146	-0.305397	5.78167	-2.42701	0.0228574	0.269364	-4.21933	5.50641	5.97409	5.75037	6.06486	5.40065	5.5172	5.46004	5.69694
566470	ENSDARG00000053479	gdf6a	0.404417	3.16455	2.42671	0.0228727	0.269364	-3.97318	3.32311	3.27101	3.10341	2.85748	3.63327	3.45953	3.57363	3.50786
566485	ENSDARG00000016815	casc1	0.580409	0.602909	2.42763	0.0228261	0.269364	-3.49192	0.760507	0.329414	0.242317	0.297364	0.90624	0.682033	1.09489	1.27459
100318165	ENSDARG00000069632	emp1	-0.525232	1.75312	-2.42674	0.0228709	0.269364	-3.70126	1.5642	2.40894	2.16528	2.22138	1.6167	1.79902	1.22768	1.61768
393695	ENSDARG00000020798	necap1	-0.209124	5.44512	-2.42495	0.022962	0.270104	-4.214	5.58806	5.69364	5.48472	5.47703	5.31316	5.54511	5.35967	5.18835
497135	ENSDARG00000052556	fgfrl1b	0.210765	5.7097	2.42498	0.0229604	0.270104	-4.22737	5.71597	5.55001	5.66111	5.73132	5.96827	5.81983	5.87085	5.84231
100008592	ENSDARG00000059903	hs3st3l	-0.503089	2.50208	-2.42454	0.0229826	0.270191	-3.83386	2.65077	2.64125	2.77717	2.91876	2.11242	2.35333	2.30371	2.20335
560194	ENSDARG00000029501	gsk3aa	0.26803	5.31062	2.42424	0.0229979	0.270216	-4.21987	5.49494	5.2563	5.37831	5.52639	5.61408	5.62265	5.56487	5.92675
560743	ENSDARG00000079315	lpxn	0.417681	1.89046	2.42193	0.0231156	0.271146	-3.70808	1.73273	1.47041	1.47499	1.70103	1.82449	1.7251	2.14603	2.35973
798092	ENSDARG00000105188	vimr2	-0.358958	4.26876	-2.4219	0.023117	0.271146	-4.13966	4.92528	4.52009	4.68924	4.64212	4.767	4.21658	4.45297	3.9005
100003752	ENSDARG00000071518	krt222	-0.292776	3.9316	-2.42208	0.0231081	0.271146	-4.05678	3.92459	3.98149	4.05031	4.03285	3.65598	3.70844	3.81379	3.63878
406762	ENSDARG00000015343	pgd	-0.267393	6.29164	-2.42091	0.0231676	0.271428	-4.24001	5.78245	6.30756	6.27049	5.89418	5.76897	5.69668	5.90912	5.81058
561497	ENSDARG00000013252	tmc5	-0.400302	3.08853	-2.42113	0.0231567	0.271428	-3.90466	2.3917	3.08533	3.24378	3.47878	2.47625	2.46897	2.86797	2.78584
30310	ENSDARG00000005915	tcf3a	0.40776	3.69322	2.42005	0.0232118	0.271634	-4.06305	4.01988	3.17903	4.0657	3.40753	3.97636	4.17067	4.02435	4.12925
393546	ENSDARG00000034086	zgc:65895	-0.284774	5.9965	-2.42022	0.023203	0.271634	-4.24159	5.85681	6.39475	5.99044	6.08343	5.60217	5.8028	5.89664	5.88514
436923	ENSDARG00000024365	crlf1a	0.284891	3.29865	2.41968	0.0232307	0.2717	-3.99388	3.20183	3.28938	3.27886	3.17501	3.42355	3.35368	3.58126	3.72925
100333228		LOC100333228	0.351984	2.29564	2.41941	0.0232448	0.271709	-3.82002	2.06646	2.21919	2.11645	2.30371	2.53498	2.492	2.34751	2.74289
378477	ENSDARG00000029370	ankrd6b	0.269298	4.05777	2.41887	0.0232723	0.27176	-4.07901	4.02603	3.74636	3.77757	3.78245	4.13755	4.14136	4.19849	3.9301
563038	ENSDARG00000063330	mgat4a	-0.232628	5.18454	-2.4188	0.0232759	0.27176	-4.20232	5.21319	5.1622	5.15564	5.33202	4.98723	5.01707	4.77048	5.15874
564005	ENSDARG00000079752	col6a4a	0.246171	7.4207	2.41772	0.0233316	0.272256	-4.26568	7.48597	7.0921	7.62722	7.34853	7.57887	7.49714	7.83642	7.6259
571972	ENSDARG00000079355	flrt2	0.35038	3.19563	2.41697	0.0233702	0.27255	-4.0077	3.64448	3.02019	3.23217	3.15143	3.66801	3.5812	3.38683	3.81543
100002600		si:ch1073-340j19.1	0.436797	1.40852	2.41649	0.0233953	0.272592	-3.68416	1.3741	1.35638	1.57469	1.34264	1.9714	1.56825	1.5681	2.2962
100034631	ENSDARG00000058649	trim46b	0.224057	4.54412	2.41639	0.0234005	0.272592	-4.16935	4.53218	4.64	4.44846	4.65054	4.708	4.82189	4.67108	4.96807
100334672	ENSDARG00000101867	si:ch1073-416d2.4	0.361709	2.36943	2.41612	0.0234143	0.272597	-3.82084	2.26384	2.13416	2.08138	2.08871	2.31692	2.51992	2.78245	2.39358
393702		rheb	-0.308686	3.20115	-2.41537	0.0234532	0.272609	-3.92059	3.05222	3.24574	2.83063	2.97038	2.76793	2.7869	2.44332	2.87045
553371	ENSDARG00000090268	krtt1c19e	0.323132	10.9465	2.41553	0.0234447	0.272609	-4.29693	11.1202	10.6044	10.753	10.7912	11.1202	11.2717	11.0846	11.0846
100534780		LOC100534780	0.469672	0.841063	2.41533	0.0234554	0.272609	-3.57882	0.760507	0.810664	0.74174	1.01363	1.27126	1.11035	1.30978	1.51806
558541	ENSDARG00000070021	cyp3c4	-1.29502	2.72735	-2.45294	0.0234898	0.272665	-3.7067	1.10894	3.445	3.18151	2.94852	0.439818	1.70196	1.87987	1.48268
100003849	ENSDARG00000077155	si:ch211-157p22.10	0.341637	1.86412	2.41468	0.0234888	0.272665	-3.74711	1.73273	1.50453	1.72907	2.04773	2.28155	2.0744	1.94927	2.07246
100332066	ENSDARG00000116806	ppp1r27a	-0.335954	5.44692	-2.41446	0.0235003	0.272665	-4.23574	5.60032	5.70417	5.50514	5.78401	5.3043	5.39317	4.96289	5.5909
557200	ENSDARG00000103774	limch1b	-0.197597	5.74672	-2.4141	0.0235188	0.272725	-4.24611	5.63023	5.7823	5.84347	5.85111	5.55148	5.57275	5.66246	5.52975
560745	ENSDARG00000030053	eef1db	0.208574	7.22756	2.41208	0.0236239	0.273478	-4.27394	7.28834	7.12305	7.09156	7.11099	7.46939	7.39425	7.3296	7.25491
100000223	ENSDARG00000020952	si:ch211-214j8.1	-0.757048	3.66251	-2.43581	0.0236075	0.273478	-3.941	2.47382	3.87295	3.65747	4.0201	1.93126	2.9521	2.81886	3.29993
108192189	ENSDARG00000105351	si:ch211-113d11.6	-1.98501	2.56582	-2.46336	0.0236177	0.273478	-3.67588	0.760507	4.16706	3.75187	3.51412	-1.07022	1.87523	1.69063	1.76475
572044	ENSDARG00000077726	nocta	-0.470441	5.02897	-2.42276	0.0236401	0.27351	-4.18263	4.55745	5.69364	4.89182	5.1845	4.37486	4.93014	4.36204	4.7812
394007	ENSDARG00000026017	xpnpep2	-1.09083	2.34966	-2.43788	0.0236768	0.273649	-3.67911	0.816884	2.97625	2.4268	2.959	0.956899	0.732538	1.58155	1.55444
100332250		LOC100332250	0.449206	1.15886	2.41103	0.023679	0.273649	-3.60935	1.20232	0.656659	0.941043	1.05522	1.348	1.36643	1.22768	1.71297
110438326		LOC110438326	0.752417	0.752534	2.41036	0.0237137	0.273895	-3.4225	-0.235375	-0.857728	-0.254497	-0.179117	0.352134	-0.194991	0.876216	0.44796
30081	ENSDARG00000007923	ptpn1	0.261856	5.22492	2.40874	0.0237987	0.274018	-4.23134	5.03713	5.07369	5.01121	5.2236	5.08517	5.25047	5.37661	5.68219
406729	ENSDARG00000056078	rftn2	0.216513	4.33953	2.40862	0.0238049	0.274018	-4.14867	4.28294	4.0074	4.37876	4.31124	4.4729	4.41926	4.51463	4.43796
541414	ENSDARG00000017928	xrcc3	0.573388	1.24719	2.40867	0.0238024	0.274018	-3.62166	0.869427	1.1383	1.0316	0.763802	1.95646	1.55139	1.2661	1.3222
564738	ENSDARG00000014180	ildr2	0.232834	4.23822	2.40899	0.0237854	0.274018	-4.14701	4.35698	4.26551	4.09813	4.19804	4.36566	4.38824	4.60183	4.49504
565257	ENSDARG00000093781	lrriq1	0.492072	1.57129	2.40884	0.0237936	0.274018	-3.69147	1.79497	1.0929	1.45962	1.05522	2.07948	1.73853	1.87987	1.66947
570775	ENSDARG00000092644	ago1	0.472998	2.84695	2.4098	0.0237431	0.274018	-3.8985	2.7887	1.91648	2.72463	2.38283	2.97231	2.77924	2.98612	2.96345
677758	ENSDARG00000053365	rpl31	0.26377	9.03815	2.40766	0.0238555	0.274089	-4.30199	9.20126	9.29571	8.88261	9.23093	9.41165	9.6051	9.2172	9.43167
794624	ENSDARG00000103001	si:ch73-215d9.1	0.223979	3.79661	2.40765	0.0238561	0.274089	-4.08363	3.71473	3.75353	3.71665	3.7013	3.82388	4.11563	3.96032	3.88121
100005036	ENSDARG00000101982	spryd3	-0.273726	2.9451	-2.40799	0.0238381	0.274089	-3.92721	2.98224	2.81291	2.94606	3.09359	2.60415	2.60642	2.76793	2.76125
100006392	ENSDARG00000057833	gulp1b	-0.417671	1.53846	-2.40748	0.0238647	0.274089	-3.69082	1.67632	1.67438	1.78827	2.0046	1.46442	1.55139	1.37804	1.07114
555350	ENSDARG00000004074	bach2b	0.32641	4.75707	2.40687	0.0238973	0.274308	-4.21526	5.0869	4.61869	4.75589	4.767	5.32806	5.13524	5.00091	5.06923
791732	ENSDARG00000041540	sult1st2	-2.33591	2.71093	-2.45801	0.0239155	0.274363	-3.60319	0.577726	3.52614	3.61432	3.66725	-0.688632	0.192127	1.22768	1.3222
570587	ENSDARG00000041483	paqr6	-0.269258	5.52294	-2.40572	0.0239579	0.274694	-4.24265	5.30821	5.60915	5.45356	5.34359	4.88757	5.27196	5.32499	5.15295
336681	ENSDARG00000002344	tubb4b	0.211813	10.2256	2.40448	0.0240231	0.274713	-4.3139	10.1969	10.0864	10.0673	10.229	10.3181	10.3624	10.1815	10.5649
449670	ENSDARG00000104587	srl	0.207023	7.68586	2.40441	0.0240268	0.274713	-4.29607	7.73136	7.68037	7.75108	7.59025	7.9877	7.84667	7.9468	7.79991
559562	ENSDARG00000036863	si:ch211-94l19.4	-0.281072	5.12633	-2.40535	0.0239772	0.274713	-4.22035	4.65239	5.20259	5.32679	5.35083	4.69723	5.00324	4.72618	4.98192
559938	ENSDARG00000073909	ppip5k1b	-0.353217	5.11175	-2.40512	0.0239892	0.274713	-4.20922	4.59458	5.17846	5.18613	5.2154	4.50271	4.6705	4.76159	4.82775
571391	ENSDARG00000102178	emilin2b	-0.307903	5.25446	-2.40446	0.0240242	0.274713	-4.21646	4.94021	5.19834	5.39779	4.79615	4.84465	4.80095	5.05795	4.39457
266754	ENSDARG00000091277	adra2da	0.344192	2.21958	2.40382	0.0240582	0.274918	-3.8369	2.00572	2.22825	2.02264	2.16793	2.28155	2.43337	2.62334	2.4638
494130	ENSDARG00000033327	unc5b	0.45767	3.23971	2.40234	0.0241368	0.275661	-4.00392	3.36122	2.50624	3.27886	2.85748	3.26908	3.50677	3.36009	3.69776
436732	ENSDARG00000018997	cplx2l	-0.286918	6.47382	-2.40128	0.0241932	0.275969	-4.28828	6.65346	6.74771	6.61622	6.46812	6.28565	6.52273	6.36386	6.16547
101885790		LOC101885790	-0.412862	2.07547	-2.40107	0.0242043	0.275969	-3.80061	2.00572	2.24803	2.57495	2.258	1.71106	1.79902	1.90294	2.02386
101886483	ENSDARG00000098791	cdhr5b	-0.932904	3.32291	-2.43291	0.0241837	0.275969	-3.90146	2.3917	3.62956	3.62641	3.54738	1.58898	2.56314	2.62334	2.69082
245951	ENSDARG00000087197	ros1	-0.852629	2.03941	-2.40707	0.0243771	0.276854	-3.6701	0.816884	2.3385	2.45915	1.89287	0.186283	1.02604	1.61341	1.27459
321064	ENSDARG00000006757	klhl41b	0.224862	6.67932	2.39806	0.0243654	0.276854	-4.29696	6.58024	6.62245	6.645	6.57803	6.88201	6.86738	6.8186	6.75716
334273	ENSDARG00000039272	pls1	-0.778487	4.21896	-2.42883	0.0243946	0.276854	-4.06708	3.07167	4.5396	4.62811	4.60766	2.61842	3.59464	3.80666	3.71458
368369	ENSDARG00000098946	pald1a	0.217762	4.77609	2.39792	0.0243727	0.276854	-4.23176	5.06901	4.87413	4.66145	4.75874	5.24023	4.90085	5.09688	4.9969
555344	ENSDARG00000062278	si:dkey-202e17.1	-0.785652	0.195667	-2.39845	0.0243445	0.276854	-3.43515	-0.346174	0.407048	0.580635	0.612708	-0.688632	-1.1516	0.131384	-0.174459
560753	ENSDARG00000040988	tpi1b	-0.218741	7.92834	-2.39686	0.0244298	0.276854	-4.31331	7.89805	8.01018	8.2022	8.1678	7.85537	7.73461	7.9924	7.82081
564210	ENSDARG00000013279	znf76	0.236758	3.17773	2.39653	0.0244475	0.276854	-4.02746	3.08314	3.24574	3.12985	3.25166	3.32915	3.49613	3.48864	3.34249
569360	ENSDARG00000104282	dcc	0.525953	1.99241	2.39633	0.0244583	0.276854	-3.82317	2.45688	1.71918	1.94992	1.39293	2.42428	2.70352	2.22709	2.26497
799968		LOC799968	0.279376	2.90211	2.39741	0.0244004	0.276854	-3.98608	3.08314	2.67931	3.18151	2.69132	3.17621	3.1406	3.12739	3.30869
100320305	ENSDARG00000079267	im:7154036	0.549603	0.509251	2.39804	0.0243664	0.276854	-3.52037	0.23802	0.0825719	-0.211741	0.865495	0.797892	0.786218	0.645393	0.944196
101885757	ENSDARG00000115573	LOC101885757	-0.442288	2.70805	-2.39658	0.0244447	0.276854	-3.85876	2.03158	2.70629	2.67996	2.76991	1.82449	2.18517	2.12486	2.28613
108183678		LOC108183678	0.484688	0.598545	2.39729	0.0244065	0.276854	-3.65626	0.953652	0.632443	1.33215	1.31348	1.11866	1.56581	1.84225	1.63849
110438815		LOC110438815	0.715458	1.27193	2.40626	0.0243135	0.276854	-3.78232	1.82315	1.80833	1.87201	1.12559	2.1013	2.23286	2.54199	2.62104
566821	ENSDARG00000088168	ablim3	-0.206782	4.85366	-2.39489	0.0245358	0.277425	-4.22137	4.68354	5.00712	4.90522	4.90073	4.5836	4.69327	4.6798	4.71337
108179508		LOC108179508	-0.746924	1.49052	-2.39503	0.0245287	0.277425	-3.59674	0.19383	1.81208	1.63696	1.71792	0.278434	1.02604	0.978415	0.0797641
795664	ENSDARG00000103342	wu:fa56d06	-1.54935	5.37189	-2.44697	0.0245816	0.277788	-4.17103	3.75741	6.52701	6.14497	6.68282	2.85572	4.42333	4.66674	4.97387
321756	ENSDARG00000059337	tgif1	0.230478	5.77047	2.39123	0.024734	0.278044	-4.29941	5.94642	5.59515	5.77594	5.90335	6.14997	5.80124	5.9066	6.28527
368824	ENSDARG00000032005	ccdc65	0.464681	0.90715	2.3914	0.0247248	0.278044	-3.65512	1.20232	0.759741	0.983353	1.05522	1.348	1.61325	1.37804	1.51806
402940	ENSDARG00000029230	pnp4b	-1.27208	5.06029	-2.44248	0.0247079	0.278044	-4.15201	3.72933	6.14249	5.65307	5.63373	2.70311	4.35448	4.91686	4.0945
544660	ENSDARG00000013607	sema3gb	0.217057	5.28584	2.39119	0.0247363	0.278044	-4.27337	5.44723	5.07048	5.15885	5.15044	5.66392	5.37114	5.35092	5.30871
560514	ENSDARG00000076328	osbpl11	0.292935	2.58074	2.39239	0.0246712	0.278044	-3.91874	2.321	2.3385	2.54467	2.60421	2.89191	2.51992	2.78245	2.78584
561920		si:ch211-161m3.2	0.346989	2.3629	2.39112	0.0247405	0.278044	-3.95286	2.69349	2.80562	2.51874	2.40894	3.10295	2.96732	2.83051	2.91608
569495	ENSDARG00000098211	wrn	0.307136	3.4989	2.39124	0.024734	0.278044	-4.09217	3.3878	3.42192	3.6426	3.58378	3.77499	3.84339	3.74563	3.9005
799850	ENSDARG00000076873	unm_hu7912	-0.236916	4.74547	-2.3914	0.0247252	0.278044	-4.21961	4.57089	5.1139	4.76229	4.76171	4.54298	4.68425	4.50986	4.52457
100149758	ENSDARG00000100179	gb:ai877918	0.376723	2.02223	2.39253	0.0246638	0.278044	-3.81584	1.9013	1.58944	2.08138	1.89287	2.14682	1.95501	2.47647	2.39358
100332398	ENSDARG00000091602	si:dkey-163f14.6	0.326642	3.0032	2.39314	0.0246308	0.278044	-3.9951	3.04017	2.64125	2.77717	3.10473	3.06619	3.16355	3.16689	3.47456
544664	ENSDARG00000036993	erbb3b	-0.238328	4.95246	-2.39062	0.0247672	0.278192	-4.24366	4.84226	5.06342	5.10901	5.14257	4.62019	4.70498	4.88881	4.9912
555828	ENSDARG00000074565	pusl1	0.578866	0.552164	2.3903	0.0247848	0.278236	-3.49829	-0.129462	0.166724	0.242317	-0.350833	0.689419	1.06982	0.356194	0.121309
60658	ENSDARG00000068910	nos1	0.403682	4.09208	2.38852	0.0248822	0.278491	-4.16579	4.45395	3.70853	4.08312	3.65149	4.56445	4.39618	4.47738	4.07028
326281	ENSDARG00000036186	mbpa	-0.484992	5.21489	-2.4034	0.0248388	0.278491	-4.24679	4.58597	5.54165	5.48662	5.79844	4.39714	5.05098	5.13793	4.88575
557176	ENSDARG00000038524	pik3r1	-0.259312	7.7848	-2.3884	0.0248885	0.278491	-4.32643	7.56271	8.0563	7.60136	7.94827	7.52591	7.74637	7.44088	7.41819
557777	ENSDARG00000069196	ebf1b	0.328404	3.54989	2.38842	0.0248874	0.278491	-4.08987	3.60869	3.40861	3.29775	3.46288	3.66801	4.06147	3.55912	3.8026
100004116	ENSDARG00000052846	fsta	0.289709	4.52188	2.38839	0.0248894	0.278491	-4.24232	4.70047	4.79499	4.43219	4.92787	5.17903	5.0954	4.75836	4.98192
100006678	ENSDARG00000078119	sh3bp1	0.754671	0.122028	2.38947	0.02483	0.278491	-3.47371	-0.612153	-0.81135	-0.336405	0.612708	-0.11835	0.0578753	0.906616	1.02796
321707	ENSDARG00000092067	atn1	0.338695	6.68562	2.38765	0.0249295	0.278634	-4.31875	6.79086	6.51208	6.65481	6.68855	6.91266	6.90725	7.05314	7.12808
108179275		LOC108179275	0.259662	4.37816	2.38774	0.0249247	0.278634	-4.2023	4.4754	4.32012	4.25832	4.25589	4.7036	4.7325	4.41862	4.49302
195815	ENSDARG00000013415	lmna	-0.308118	4.57108	-2.38553	0.0250463	0.278658	-4.20526	4.41075	4.48077	4.70915	4.8035	4.33821	4.09949	4.29694	4.43796
368201	ENSDARG00000102389	ved	0.491074	1.66791	2.38642	0.0249974	0.278658	-3.79386	1.8579	1.87627	1.88125	0.968388	2.31692	1.8241	2.16859	2.2458
492777	ENSDARG00000103760	cfhl2	0.451503	3.47049	2.38546	0.0250499	0.278658	-3.93497	2.8893	2.64733	2.05457	1.99417	3.03709	3.11347	2.39659	2.84834
561433	ENSDARG00000003811	plxnb2a	0.166218	6.41273	2.38591	0.0250251	0.278658	-4.31877	6.44502	6.24087	6.38758	6.37641	6.53985	6.45706	6.49469	6.62317
565575	ENSDARG00000060767	smg7	0.260521	7.13826	2.38691	0.0249701	0.278658	-4.32524	7.18401	7.16048	7.22678	7.23754	7.32377	7.37693	7.50334	7.64701
619199	ENSDARG00000102924	zgc:112334	-0.479995	3.17529	-2.38632	0.0250238	0.278658	-4.03471	3.16153	3.32541	3.42405	3.94083	2.86135	2.89621	2.91447	3.26186
751596	ENSDARG00000003675	cryl1	-0.247596	3.20092	-2.38538	0.0250545	0.278658	-4.03633	3.23268	3.41441	3.27886	3.41804	3.01984	3.08528	3.19587	3.05231
100006777	ENSDARG00000107353	LOC100006777	0.351429	3.04804	2.38591	0.0250253	0.278658	-4.05264	3.64448	2.8532	3.20113	2.90673	3.59757	3.54893	3.41286	3.45014
100151606	ENSDARG00000098660	tstd2	0.348173	3.1514	2.38701	0.0249645	0.278658	-4.02665	2.89403	3.16162	2.89398	3.05355	3.19509	3.28827	3.37898	3.53686
561837	ENSDARG00000057062	si:dkey-157g16.6	0.348474	6.01434	2.38392	0.0251349	0.2794	-4.31727	6.36559	5.707	5.92053	5.63165	6.59936	6.24495	6.32565	5.8482
30202	ENSDARG00000002732	spon2b	-0.270736	5.20028	-2.38263	0.0252061	0.279901	-4.24985	4.96326	4.92528	4.95452	4.9623	4.66412	4.72006	4.96841	4.36706
556909	ENSDARG00000053505	fbxo22	0.328308	3.17049	2.38151	0.0252683	0.279901	-4.02614	2.905	2.74829	3.22246	2.88375	3.50131	3.20427	3.28125	3.08223
558534	ENSDARG00000063076	atrip	0.297463	3.58401	2.38251	0.0252129	0.279901	-4.1051	3.66748	3.46929	3.49373	3.30012	4.04027	3.75645	3.79544	3.52629
562156	ENSDARG00000030967	si:ch211-51a6.2	0.353918	1.70476	2.38079	0.0253082	0.279901	-3.76076	1.73273	1.33352	1.41919	1.45495	1.90322	1.70196	1.80279	1.94996
573741	ENSDARG00000088881	si:dkeyp-69b9.3	0.23964	5.41229	2.38097	0.025298	0.279901	-4.30114	5.16948	5.23616	5.4704	5.4049	5.54757	5.59428	5.62126	5.47562
100006279	ENSDARG00000044048	prnpb	-0.43156	1.31111	-2.38144	0.0252721	0.279901	-3.69946	1.24188	1.69198	1.90305	1.47858	0.90624	1.15603	1.14068	1.39025
100006454	ENSDARG00000059483	tead1b	0.278302	3.86127	2.3823	0.0252245	0.279901	-4.16663	4.0747	3.73553	4.14007	3.81488	4.3033	4.2503	4.19353	4.12925
100330496	ENSDARG00000074750	qser1	0.169174	5.60952	2.3808	0.0253077	0.279901	-4.31336	5.67023	5.48061	5.72527	5.54487	5.7826	5.73959	5.8477	5.72743
100333757	ENSDARG00000078258	ggt5b	-0.355389	1.9759	-2.38063	0.0253172	0.279901	-3.73796	1.83401	1.71918	1.59227	1.75952	1.14366	1.55139	1.55342	1.23111
101883138	ENSDARG00000087663	si:ch211-248l17.3	0.444337	2.73401	2.38194	0.0252445	0.279901	-4.01261	3.1277	2.73302	2.80611	2.57486	3.43371	2.98818	3.41286	3.18462
557528	ENSDARG00000055080	rbm4.2	0.329079	5.31909	2.37893	0.0254118	0.280795	-4.29853	5.33664	4.8142	5.29812	5.24023	5.60273	5.29141	5.74148	5.36841
553317	ENSDARG00000035821	si:ch211-173p18.3	0.226396	6.58269	2.37854	0.0254334	0.280882	-4.33526	6.52148	6.30138	6.64652	6.639	6.8776	6.64521	6.7556	6.73547
560709	ENSDARG00000027192	hcn3	-0.728856	0.525507	-2.37727	0.0255042	0.281056	-3.50347	0.150344	0.68469	0.580635	0.612708	0.155735	-0.194991	-0.670602	-0.174459
565104	ENSDARG00000039863	lifrb	0.524499	2.87108	2.37951	0.0254964	0.281056	-4.00627	2.47382	2.8532	2.58767	2.87045	2.60415	3.10804	3.09295	4.08931
568593	ENSDARG00000059906	sdc4	0.383108	5.98696	2.38158	0.025485	0.281056	-4.3255	5.74577	6.071	5.64599	6.03154	5.98283	5.96525	6.13133	6.94843
100148117	ENSDARG00000007245	rundc3aa	-0.40015	1.68505	-2.37774	0.0254779	0.281056	-3.79555	2.11954	1.79518	2.10307	2.02493	1.98079	1.55139	1.58155	1.3222
565976	ENSDARG00000052222	zgc:114118	-0.60172	0.579569	-2.37683	0.0255291	0.281179	-3.53839	0.382018	0.958191	0.451987	0.916199	0.631739	0.0578753	-0.214015	-0.174459
393838	ENSDARG00000098201	mtmr3	0.309733	3.95272	2.37656	0.0255439	0.28119	-4.18442	3.93556	3.95746	3.98313	4.02601	4.25415	4.22443	4.23835	4.42549
567720	ENSDARG00000062904	idua	0.344075	2.84656	2.37368	0.0257058	0.28282	-3.98288	2.95943	2.3164	2.5328	2.52896	3.12046	3.12943	2.78245	2.67631
548344	ENSDARG00000037174	nek12	0.44495	1.17601	2.37312	0.0257372	0.283012	-3.67919	1.39208	0.656659	0.835383	0.916199	1.73877	1.33629	1.22768	1.27459
327165	ENSDARG00000014068	pgam1b	-0.186472	6.57784	-2.3718	0.0258117	0.283346	-4.34765	6.54988	6.73336	6.68894	6.50328	6.39337	6.56079	6.49134	6.28396
562072	ENSDARG00000056922	ltbp1	0.2273	6.27157	2.37209	0.0257955	0.283346	-4.3462	6.39094	6.08794	6.42937	6.39094	6.50979	6.41685	6.72934	6.55229
565700	ENSDARG00000035652	sat1a.1	-0.543519	5.1128	-2.39307	0.0258073	0.283346	-4.28174	4.82828	5.63358	5.60623	5.8803	4.28666	4.92041	5.31316	5.2554
571688	ENSDARG00000001968	dock5	0.338472	3.86841	2.37136	0.025837	0.283346	-4.14557	3.75187	3.26198	3.91797	3.44637	3.65598	3.82442	3.99628	4.25647
110437771		LOC110437771	0.487078	1.74243	2.37146	0.025831	0.283346	-3.84553	2.20148	1.79518	1.41919	1.63361	2.74078	2.29929	2.05202	1.90322
100329981	ENSDARG00000089179	si:dkey-156k2.1	0.42837	2.19957	2.37108	0.0258528	0.283368	-3.94275	2.4814	2.27574	2.41995	1.99433	2.3851	2.8204	2.4854	3.20067
563496	ENSDARG00000052833	zfand3	0.211405	7.58847	2.37069	0.0258748	0.283456	-4.35993	7.61241	7.35844	7.3506	7.35491	7.66477	7.51755	7.72097	7.61871
572430	ENSDARG00000062280	hace1	0.304369	3.70141	2.36906	0.0259673	0.284317	-4.14189	3.50152	3.40861	3.61858	3.67632	3.7274	3.7438	3.70265	4.25181
447807	ENSDARG00000045306	slc51a	-0.508829	4.52138	-2.37838	0.0260022	0.284433	-4.16913	3.51209	4.52319	4.42508	4.46156	3.22583	4.0135	3.95447	3.69125
565913	ENSDARG00000053026	kif19	0.313791	4.76945	2.36819	0.0260167	0.284433	-4.30735	5.19562	5.21122	4.79438	4.78953	5.0954	5.506	5.17367	5.47252
100148465	ENSDARG00000090618	malrd1	-1.4362	2.79702	-2.41292	0.0260197	0.284433	-3.8695	1.49821	3.89446	3.54476	3.7767	0.631739	2.0744	2.12486	2.14268
393420	ENSDARG00000019406	zgc:63470	0.262266	3.19014	2.36751	0.0260553	0.284617	-4.09816	3.21161	3.11994	3.44534	3.23276	3.59757	3.45953	3.54975	3.45014
559412	ENSDARG00000074310	rbfox3b	0.618498	1.14372	2.36735	0.0260644	0.284617	-3.64851	1.20232	-0.269331	1.12612	0.504129	1.22724	0.891087	1.2661	1.65299
567481		macf1b	0.301611	4.67835	2.36685	0.0260932	0.284779	-4.27838	4.99897	4.2337	4.87557	4.43615	5.05208	4.95095	4.80291	4.9436
368223	ENSDARG00000055455	gpm6aa	0.19381	9.22383	2.36522	0.0261863	0.285184	-4.38643	9.12442	9.10855	9.02642	9.254	9.30708	9.34411	9.17688	9.46062
368264	ENSDARG00000045016	npffl	-0.510437	0.925008	-2.36587	0.0261492	0.285184	-3.69919	1.31742	1.25899	1.61945	1.66515	1.31205	0.631008	1.22768	0.641708
368924	ENSDARG00000028396	fkbp5	-0.710993	8.05044	-2.40255	0.0261833	0.285184	-4.33763	7.62227	8.71948	7.86109	8.44212	7.31298	7.88706	6.90013	7.70121
393635	ENSDARG00000027140	nup160	0.195833	5.67796	2.36544	0.0261737	0.285184	-4.3423	5.60846	5.44279	5.5826	5.58765	5.79959	5.684	5.73353	5.78764
393934	ENSDARG00000043484	ube2d2	0.272836	6.25117	2.3636	0.0262795	0.285683	-4.36236	6.24677	6.14721	6.32594	6.24487	6.52673	6.47981	6.59599	6.45349
558152	ENSDARG00000057679	sh2b1	0.180563	6.06799	2.36272	0.0263301	0.285683	-4.3611	6.02928	5.97684	6.16318	6.08053	6.12397	6.21556	6.369	6.26346
559784	ENSDARG00000061948	amotl2b	0.389307	5.80561	2.36881	0.0262722	0.285683	-4.35159	5.59265	6.05438	5.86794	5.89848	5.69544	6.04435	6.42275	6.80895
564497	ENSDARG00000027777	tnfaip3	0.428199	3.18298	2.36272	0.02633	0.285683	-4.08586	2.99272	2.69204	3.41946	3.04424	3.15207	3.33767	3.58126	3.79089
570516	ENSDARG00000009610	rgs12a	0.225811	4.84124	2.36345	0.0262883	0.285683	-4.2963	5.07949	4.69418	4.6684	4.72039	5.1622	5.06222	4.89266	4.94828
796436	ENSDARG00000092404	lct	-1.57013	0.57642	-2.38251	0.0262746	0.285683	-3.44622	-0.288088	1.73741	0.420123	-0.0169297	-2.79694	-0.252605	-0.258902	-1.11512
101885211	ENSDARG00000074308	lrrc75ba	0.275157	4.34942	2.36281	0.0263251	0.285683	-4.25275	4.42046	4.32568	4.24295	4.32487	4.59424	4.58782	4.50701	4.72681
30697	ENSDARG00000053298	nkx2.2a	-0.33847	3.13555	-2.36099	0.0264297	0.285853	-4.06877	3.58138	3.05135	3.18151	3.33921	3.2526	2.90301	3.01123	2.62764
30728	ENSDARG00000052150	pbx4	0.25892	6.58045	2.36118	0.0264189	0.285853	-4.36985	6.81628	6.34147	6.45768	6.4721	6.92041	6.70996	6.72658	6.76624
553364	ENSDARG00000057276	iqca1	0.441154	1.275	2.362	0.0263718	0.285853	-3.73586	1.35414	1.25899	1.12612	0.81311	1.42228	1.40158	2.01085	1.48268
569561	ENSDARG00000014465	arhgef25b	0.376242	3.60935	2.36142	0.0264053	0.285853	-4.13504	3.81407	3.00753	3.32505	3.32229	3.78772	3.72973	3.65286	3.8026
571430	ENSDARG00000092499	si:ch211-183d21.1	0.390502	4.68892	2.36302	0.0264174	0.285853	-4.29032	4.8592	4.30057	4.54347	4.79277	4.66412	4.68425	5.03805	5.67475
768196	ENSDARG00000053215	me1	-0.368065	3.22674	-2.36142	0.0264049	0.285853	-4.04435	2.95622	3.33022	3.05028	3.3047	2.82498	2.81728	2.67997	2.84872
562406	ENSDARG00000053460	si:dkey-283b1.7	-0.873093	-0.0131939	-2.36045	0.0264611	0.28604	-3.43058	-0.974133	0.329414	-0.601571	-0.0515471	-0.857728	-1.38379	-0.950595	-1.59818
790921	ENSDARG00000067918	elp5	0.296367	3.32529	2.35993	0.026491	0.286212	-4.09876	3.2429	3.14145	3.18151	3.00869	3.50131	3.44447	3.56733	3.24475
562279		myo19	-0.371987	2.3423	-2.35885	0.0265538	0.286451	-3.91412	2.29106	2.67152	2.20312	2.46978	2.12645	1.7514	2.11184	2.16358
567942	ENSDARG00000057942	glt8d2	0.769639	-0.00114112	2.35883	0.0265552	0.286451	-3.55596	0.869427	-0.387592	-0.861456	-0.0515471	0.854908	0.786218	0.47764	0.526581
569773	ENSDARG00000074526	zbtb16b	0.352601	2.28965	2.35901	0.0265446	0.286451	-3.98179	2.52708	2.3385	2.32053	2.46249	2.81809	2.85575	2.66491	2.71904
30189	ENSDARG00000016404	ptch1	-0.296958	6.83896	-2.35808	0.0265988	0.286464	-4.37771	7.16554	6.87728	6.92041	7.01216	6.75258	6.64775	6.62512	6.76214
323465	ENSDARG00000009401	vcanb	-0.34348	7.58621	-2.35788	0.0266318	0.286464	-4.38618	8.07292	7.46614	7.69497	7.68561	7.72757	7.53492	7.30429	6.97847
334173	ENSDARG00000099745	baz1a	0.181466	6.06048	2.35782	0.0266134	0.286464	-4.36875	6.05302	5.94874	5.94204	5.85616	6.25825	6.06358	6.15067	6.05329
403116	ENSDARG00000039335	st6gal2a	0.174242	5.74382	2.35751	0.0266315	0.286464	-4.36864	6.06589	5.93771	5.76251	5.91083	6.03121	6.0646	6.09893	6.1794
560933	ENSDARG00000063390	pvrl2l	0.371287	3.76695	2.35852	0.0265731	0.286464	-4.16339	3.88667	3.08533	3.75674	3.37801	3.88652	3.66674	3.98436	4.0539
100150067	ENSDARG00000092489	si:ch73-103b9.2	0.581784	0.134679	2.35736	0.0266407	0.286464	-3.51915	0.311756	-0.0680443	-1.06554	-0.450096	0.507148	0.231441	0.0515867	0.270883
568032	ENSDARG00000070038	rbp2a	-0.502736	6.28863	-2.37626	0.0266587	0.286508	-4.35214	5.62851	6.64579	6.47981	6.79225	5.43229	6.0059	6.01113	6.08635
436927	ENSDARG00000101777	pdlim5a	-0.345738	2.97039	-2.35578	0.0267326	0.28715	-3.98341	2.45688	2.652	3.05028	2.78242	2.42428	2.18517	2.42593	2.52454
550584	ENSDARG00000003420	chrna5	0.292095	2.91083	2.35495	0.026781	0.287367	-4.05593	2.66462	2.8981	2.88109	2.83211	3.01984	3.09411	3.06359	3.26908
793708		cacna1fa	-0.388588	4.3979	-2.35515	0.0267697	0.287367	-4.22168	4.6022	3.71454	4.15903	4.68484	4.09382	3.79519	3.89176	3.82209
30315	ENSDARG00000010591	foxn4	0.332704	4.4805	2.35469	0.0267962	0.287379	-4.26944	4.67844	4.21227	4.27353	4.07	4.81388	4.50592	4.74951	4.49504
561087	ENSDARG00000024708	slc25a23b	-0.457936	1.96224	-2.354	0.0268368	0.287664	-3.85238	1.8579	2.26527	2.20312	2.06689	1.58898	1.79902	1.74697	1.42243
541448	ENSDARG00000101060	gcna	0.348879	2.41891	2.35289	0.0269016	0.288183	-3.95741	2.44206	2.09765	2.10307	2.22138	2.81809	2.62086	2.40717	2.41115
571425	ENSDARG00000098702	zgc:165603	0.534731	2.48356	2.35269	0.0269134	0.288183	-3.95309	2.35521	1.71918	2.32053	2.04773	2.60415	2.67602	2.63768	2.66022
550345	ENSDARG00000012306	syt13	-0.371761	3.43452	-2.35185	0.0269631	0.288243	-4.10606	3.1277	3.68322	3.58621	3.31445	2.67609	3.47599	3.16689	2.90278
793418	ENSDARG00000090980	apof	-0.296223	4.50893	-2.35164	0.0269755	0.288243	-4.27771	4.593	4.54132	4.41353	5.0176	4.43789	4.25208	4.22764	4.46382
100329340	ENSDARG00000028824	slc34a1a	1.00401	2.66024	2.38648	0.0269682	0.288243	-4.00301	1.67632	2.28332	2.62764	2.94852	2.75248	3.89209	3.61905	3.28079
101884530	ENSDARG00000087910	dact3a	0.315551	4.86796	2.35169	0.0269724	0.288243	-4.33596	5.12123	5.0955	4.87557	4.68354	5.37952	5.20269	5.14913	5.30815
327291	ENSDARG00000044938	cbx2	0.312145	4.92315	2.35094	0.0270167	0.288531	-4.3283	5.0869	4.8766	4.83244	4.54369	5.22984	5.0926	5.21	5.05593
368621	ENSDARG00000074425	si:busm1-57f23.1	-0.536335	3.95708	-2.36066	0.0271081	0.288972	-4.17732	3.53433	4.11094	4.0657	4.45262	3.53633	3.32083	3.37898	3.78544
378966	ENSDARG00000033735	ncf1	-0.384081	2.35531	-2.34963	0.0270941	0.288972	-3.94583	2.35521	2.50624	2.14443	2.94852	2.31692	1.84869	2.05202	2.20335
565405	ENSDARG00000037838	unkl	0.299022	4.92022	2.34928	0.0271146	0.288972	-4.32825	4.79438	4.90888	4.64948	4.85225	4.7751	5.0582	5.15208	5.41802
100000832		LOC100000832	0.523482	2.68511	2.35343	0.0270876	0.288972	-4.08163	2.76368	2.78521	2.7493	3.03186	3.16469	2.83051	3.27046	4.16894
336333	ENSDARG00000037924	gna13b	0.231024	4.18861	2.34725	0.0272347	0.289288	-4.25011	4.14651	3.8539	4.1696	4.12494	4.36566	4.22443	4.28823	4.33998
394130	ENSDARG00000042658	acad8	-0.286847	3.9063	-2.3474	0.0272258	0.289288	-4.20361	3.64448	4.17369	4.18174	3.93701	3.69108	3.70844	3.80183	3.58745
394148	ENSDARG00000069018	cyp7a1	-1.32447	4.48903	-2.39528	0.0272187	0.289288	-4.13626	2.85772	4.87205	4.767	5.37903	1.55909	3.32782	3.90962	3.78544
445029	ENSDARG00000029995	tnni2b.2	-0.288697	7.53918	-2.34799	0.0271909	0.289288	-4.40199	7.09886	7.6179	7.47363	7.52004	6.87653	7.23889	7.30917	7.13105
449769	ENSDARG00000028106	glrx	-0.295146	6.49437	-2.34719	0.0272386	0.289288	-4.39494	6.36481	6.51345	6.60138	6.66891	6.10553	6.14117	6.42518	6.29612
494031	ENSDARG00000020107	usp2a	-0.199858	7.05972	-2.34711	0.0272434	0.289288	-4.40077	7.03391	7.24522	6.99315	7.1223	6.96646	6.8563	6.88431	6.88816
641572	ENSDARG00000086906	stambpb	0.304413	4.12473	2.34756	0.0272165	0.289288	-4.24066	4.20977	3.69619	3.92986	4.04541	4.22172	4.07714	4.45297	4.34668
323656	ENSDARG00000016363	her8a	0.407378	3.31034	2.34588	0.0273167	0.289614	-4.16433	3.39543	3.11994	3.49373	3.37053	4.1742	3.47599	3.66673	3.69125
436988	ENSDARG00000038151	zgc:92360	0.249805	5.39859	2.3459	0.0273155	0.289614	-4.36792	5.33031	5.10044	5.22888	5.4087	5.55865	5.41229	5.54185	5.55445
550348	ENSDARG00000019791	prmt3	0.312342	3.25539	2.34611	0.0273029	0.289614	-4.10359	3.09322	3.19872	2.96753	2.72226	3.30056	3.51275	3.38683	3.02878
64616	ENSDARG00000019856	atp1a1b	-0.210552	7.78445	-2.34424	0.0274142	0.290497	-4.41535	7.70452	7.90723	7.78572	8.04156	7.63003	7.66296	7.55287	7.75108
110438108		LOC110438108	0.195136	5.08104	2.34374	0.0274442	0.290663	-4.35687	5.03229	4.95731	5.05781	5.2131	5.27451	5.24555	5.25269	5.26785
30464		rxrga	-0.339664	3.08834	-2.34298	0.0274896	0.290842	-4.09737	3.1277	3.22583	3.20113	3.43716	3.06619	2.87963	2.84294	2.84343
556453	ENSDARG00000075542	zfhx4	0.347354	7.56207	2.34409	0.027483	0.290842	-4.4158	7.72586	7.21277	7.63911	7.50117	7.81213	7.95605	7.75177	7.94827
100151763	ENSDARG00000067813	zgc:171844	-0.469987	1.08217	-2.34239	0.0275251	0.291068	-3.74013	1.62116	1.04914	1.35118	1.66515	0.743734	0.985616	0.804159	1.27459
352910	ENSDARG00000102184	mib1	0.185409	6.04889	2.33806	0.0277857	0.291411	-4.40925	6.03092	5.94174	6.15464	5.98572	6.16754	6.17098	6.30913	6.20691
393398	ENSDARG00000036940	ctss1	0.550687	0.259816	2.33801	0.0277888	0.291411	-3.63346	0.23802	0.166724	0.0178053	0.562624	0.313954	0.732538	0.999233	1.1463
445137	ENSDARG00000020024	fam151b	0.432764	2.24391	2.33933	0.0277089	0.291411	-3.96813	2.15963	2.19213	1.92446	2.10669	2.84413	2.43337	2.42593	2.41115
449649	ENSDARG00000037064	galca	-0.348548	4.24314	-2.34137	0.0275864	0.291411	-4.28474	3.97688	4.72356	4.64525	4.88419	4.08376	4.23316	4.19849	4.32109
554232	ENSDARG00000021539	ephb2b	0.203568	5.55013	2.33972	0.0276854	0.291411	-4.39481	5.75511	5.43762	5.5826	5.5977	5.75298	5.86408	5.76987	5.80007
561804	ENSDARG00000075098	wdr17	-0.292035	4.03806	-2.33735	0.0278289	0.291411	-4.23784	3.94566	4.21827	4.01394	4.19804	4.00862	3.83073	3.60764	3.76122
564412	ENSDARG00000051876	ush1c	-0.539493	3.46378	-2.34353	0.0278077	0.291411	-4.10768	2.70635	3.74636	3.64919	3.47878	2.29976	2.91608	2.96731	3.24475
567114		ythdc2	0.567448	0.821531	2.33814	0.027781	0.291411	-3.632	0.054376	0.329414	0.242317	0.297364	1.05549	0.568858	0.589788	0.984727
567373		si:dkeyp-44a8.4	0.247347	4.1818	2.33835	0.0277682	0.291411	-4.27522	4.30793	3.99501	4.14402	4.05965	4.41591	4.25529	4.41033	4.41464
568893	ENSDARG00000011797	tent5bb	-0.440945	4.00049	-2.34098	0.0276674	0.291411	-4.19833	3.87326	4.3827	3.61858	3.86007	3.55694	3.45122	3.48115	3.48471
569093	ENSDARG00000058679	zgc:114104	0.666865	2.38581	2.34748	0.0278104	0.291411	-3.98115	2.14082	1.47041	2.51874	2.27733	2.72888	2.14378	3.25287	2.94653
572211	ENSDARG00000101057	srsf7b	0.454364	2.45989	2.33888	0.0277365	0.291411	-3.98119	1.75729	2.3385	2.16528	2.34245	2.12645	2.54758	3.04344	2.70452
678527	ENSDARG00000055365	si:dkey-25e12.3	0.735915	0.210915	2.33879	0.027742	0.291411	-3.65763	0.45304	0.243138	0.0978678	0.504129	0.57296	1.02604	0.804159	1.85168
768293	ENSDARG00000076068	crtc1a	0.667304	3.47045	2.35847	0.0277967	0.291411	-4.15106	3.3509	2.47554	3.92986	2.94852	3.36371	3.75057	4.04957	4.20801
100004517	ENSDARG00000069388	tmem88b	0.32767	2.63965	2.34158	0.0275734	0.291411	-4.00832	2.35521	2.37246	2.49036	2.31047	2.81809	2.33595	2.96731	2.71904
100330365	ENSDARG00000063314	apba2a	-0.247326	4.40499	-2.33741	0.0278255	0.291411	-4.30084	4.69611	4.56175	4.44758	4.58442	4.43789	4.41926	4.39092	4.04994
100333514	ENSDARG00000098950	si:dkeyp-92c9.4	-0.686936	0.937628	-2.338	0.0277894	0.291411	-3.6496	0.517911	1.04914	1.23948	1.09887	0.123732	0.0578753	0.704158	0.270883
100534785	ENSDARG00000102302	LOC100534785	0.266981	3.21618	2.33898	0.0277302	0.291411	-4.12791	3.16056	3.03473	3.10889	3.02279	3.58409	3.24966	3.28619	3.27457
108191561		cdk2ap1	0.322206	3.54537	2.33812	0.0277822	0.291411	-4.19761	3.89284	3.11994	3.46929	3.54738	4.10541	3.56685	3.86509	3.77931
280652	ENSDARG00000061328	cdon	0.217964	7.1724	2.33628	0.0278939	0.291615	-4.42412	7.21546	6.99791	7.03086	7.11291	7.22432	7.35435	7.35844	7.29182
322415	ENSDARG00000093619	sult3st2	-0.860073	2.46464	-2.36347	0.027935	0.291615	-4.05032	2.10718	3.85797	3.82193	3.61624	1.75296	2.69836	2.94966	2.56149
393247	ENSDARG00000021383	naalad2	-0.259616	4.37872	-2.33473	0.0279882	0.291615	-4.26924	3.98337	4.26551	4.34103	4.52049	3.97149	4.14136	3.97771	3.97994
445567	ENSDARG00000007494	st3gal8	0.338516	3.09949	2.33548	0.0279424	0.291615	-4.1199	2.85772	3.04125	3.07783	2.84463	3.30056	3.07429	3.19587	3.61014
553244	ENSDARG00000104581	tom1	-0.267344	4.32767	-2.33502	0.0279702	0.291615	-4.27685	4.33821	4.3827	4.41624	4.24934	4.11606	4.22443	4.099	3.8754
559291	ENSDARG00000079453	atp8b4	0.367477	2.35794	2.33463	0.0279944	0.291615	-3.95657	1.97938	2.17313	1.90305	2.0046	2.52558	2.36884	2.22709	2.41115
567812	ENSDARG00000060656	si:ch211-10a23.2	-0.395746	2.96266	-2.33608	0.0279059	0.291615	-4.08827	3.30396	3.09567	2.97959	3.19547	3.18516	2.85575	2.55273	2.39358
569480	ENSDARG00000008912	slc8a2a	0.362697	1.83197	2.33425	0.0280173	0.291615	-3.87284	1.59107	1.69198	1.76022	1.32696	1.82449	2.01627	2.07669	1.90322
572226	ENSDARG00000052016	cabp2a	-0.394137	3.93128	-2.33438	0.0280093	0.291615	-4.24089	3.7097	4.17831	4.22985	4.39622	3.34706	3.54344	3.93668	4.11377
692313	ENSDARG00000093844	zgc:136461	-1.84342	7.38027	-2.38611	0.0278904	0.291615	-4.36743	5.271	8.57532	8.15042	8.43542	3.2611	6.42179	7.0023	6.37356
767799	ENSDARG00000034605	zgc:153169	-0.384924	1.2849	-2.33539	0.0279478	0.291615	-3.75982	1.39208	1.36768	1.65125	1.22859	1.348	0.891087	1.05165	0.806004
777760	ENSDARG00000067984	gas1b	0.273978	3.85748	2.33421	0.0280198	0.291615	-4.25589	4.1402	3.7891	3.79068	3.88145	4.3227	4.16677	4.06147	4.14613
30532	ENSDARG00000010192	pax3a	0.520055	2.27598	2.33307	0.0280895	0.291745	-3.9923	3.10418	1.50453	2.12395	1.75952	2.94381	2.36884	2.84294	2.41115
406338	ENSDARG00000099185	chia.2	-2.18713	8.28498	-2.38308	0.0280653	0.291745	-4.38691	6.05841	9.92202	9.46831	9.9703	4.00135	7.25699	7.59887	7.81378
565677	ENSDARG00000037889	wnt9b	0.572812	1.46173	2.33317	0.0280835	0.291745	-3.833	1.02582	1.36768	1.38603	1.39293	1.38522	1.97181	1.9258	2.18473
100000527	ENSDARG00000042857	si:ch211-246m6.4	0.403035	2.51805	2.33347	0.0280648	0.291745	-4.0407	2.71904	2.20932	2.61357	2.22138	2.89191	2.71807	2.89435	2.87045
386897	ENSDARG00000101037	asf1ba	0.360926	3.41834	2.33108	0.0282114	0.292197	-4.18213	3.31408	3.21808	3.39436	3.23276	4.02603	3.46823	3.70265	3.40368
436794	ENSDARG00000008936	sec11a	-0.305534	4.41256	-2.3311	0.02821	0.292197	-4.30539	4.53218	4.43941	4.62811	4.55211	4.50271	4.25529	4.09306	4.07689
447821	ENSDARG00000006196	sav1	0.183833	6.23945	2.33072	0.0282332	0.292197	-4.42716	6.33291	6.17814	6.27213	6.26656	6.40088	6.40587	6.55308	6.42518
556673	ENSDARG00000033413	acot18	-0.336505	3.32477	-2.3308	0.0282286	0.292197	-4.18314	3.37864	3.80869	3.68807	3.68572	3.01045	3.31404	3.52975	3.36151
562916	ENSDARG00000002968	a1cf	-0.336585	5.36006	-2.33118	0.0282051	0.292197	-4.38524	5.07949	5.43341	5.44912	5.60703	4.78736	5.09016	5.23724	5.10774
641492	ENSDARG00000099448	sh3d21	-0.205088	5.53976	-2.33144	0.0281891	0.292197	-4.40642	5.70322	5.65664	5.76058	5.61974	5.40313	5.41943	5.56252	5.53491
100136846	ENSDARG00000038557	anks3	0.453955	2.25663	2.33191	0.0281603	0.292197	-3.98262	1.95347	1.97022	2.22224	2.20331	2.84413	2.20316	2.50627	2.61267
325064	ENSDARG00000038290	thoc5	0.244117	4.87725	2.32991	0.0282829	0.292562	-4.35628	4.75917	4.72356	4.70047	4.68014	4.99035	5.07369	4.95739	4.81734
282672	ENSDARG00000020364	fbp1b	-0.43611	6.72917	-2.34153	0.0283107	0.292702	-4.42091	6.13642	7.44261	7.00333	7.12724	6.11372	6.58449	6.63467	6.63244
552972	ENSDARG00000092954	mrpl34	-0.223236	4.26849	-2.32905	0.0283361	0.292815	-4.30303	4.36181	4.51292	4.49955	4.38249	4.07174	4.25529	4.35808	4.17828
352914	ENSDARG00000033616	selenon	0.434697	3.91329	2.33058	0.0283681	0.292823	-4.25447	4.26052	3.3103	3.84482	3.57484	4.60122	4.02797	4.11704	3.97994
791179	ENSDARG00000029057	tm6sf2	-0.522284	2.36822	-2.33035	0.0283798	0.292823	-4.08795	3.43624	2.97625	3.06816	3.06816	2.89191	2.84347	2.22709	2.49491
100038790	ENSDARG00000055370	zgc:163121	-0.34798	1.86052	-2.3288	0.0283513	0.292823	-3.89145	1.97938	2.17313	2.06405	1.73417	1.76772	1.67617	1.69063	1.42243
352913	ENSDARG00000051957	selenom	-0.26034	4.23136	-2.328	0.0284006	0.292889	-4.31939	4.43418	4.67366	4.66145	4.55211	4.63469	4.32507	4.32161	3.99624
555526	ENSDARG00000056203	si:ch211-201h21.5	-0.420001	2.77215	-2.32683	0.0284729	0.293338	-4.03377	2.20148	3.21808	2.88109	2.67609	1.98079	2.46897	2.38712	2.4638
790915		elna	0.400035	4.27312	2.32773	0.0284625	0.293338	-4.30335	3.94566	3.86577	4.23602	4.39944	4.18602	4.41591	4.8592	4.58406
30663	ENSDARG00000052122	rag1	-0.554011	1.83105	-2.32545	0.0285587	0.293417	-3.8824	1.42419	2.07752	2.10307	2.51503	0.90624	1.51313	1.74697	1.73882
336290	ENSDARG00000104458	rnasekb	-0.226744	4.86519	-2.3263	0.0285057	0.293417	-4.37004	4.86609	5.02008	5.09637	5.11217	4.63171	4.94376	4.77818	4.83375
445133		kctd15b	0.342785	2.89419	2.32614	0.0285155	0.293417	-4.13071	3.1277	2.45944	3.09221	2.959	3.09222	3.15263	3.34122	3.422
557912	ENSDARG00000098955	ssh2b	-0.187891	6.05494	-2.32534	0.0285652	0.293417	-4.43385	6.13486	6.17814	6.19315	6.26312	5.94174	5.96945	6.01324	6.0934
563077	ENSDARG00000087659	si:ch211-219a15.3	-0.298354	3.03831	-2.32579	0.0285377	0.293417	-4.09249	2.87045	3.18862	2.85572	3.06816	2.53692	2.67602	2.92536	2.65147
641469	ENSDARG00000076748	ntn2	0.459649	2.43149	2.32532	0.0285667	0.293417	-4.05435	2.44206	2.09765	2.60118	2.47811	2.93059	2.70352	2.85503	2.96744
777696	ENSDARG00000010756	nod2	0.377755	1.4558	2.32476	0.0286013	0.293624	-3.85002	1.5642	1.25899	1.35118	1.3596	1.73877	1.55139	1.85419	1.90322
403061	ENSDARG00000056744	ela2	-1.40188	8.49426	-2.37355	0.0286221	0.29369	-4.40663	6.74173	9.50846	8.91015	9.22502	5.27451	7.92923	7.99055	7.58359
795785	ENSDARG00000075045	cxcl18b	1.02349	-0.214381	2.32782	0.0286737	0.293818	-3.61209	0.382018	-0.180922	-0.861456	-0.350833	1.22724	-0.653239	0.589788	1.94996
100535246	ENSDARG00000088584	si:ch73-352p18.4	-0.655258	2.29065	-2.32906	0.028666	0.293818	-3.95501	2.15963	2.62596	2.50359	2.55966	1.42228	1.7251	1.96729	2.11891
101883804		LOC101883804	0.65605	0.546156	2.32353	0.0286778	0.293818	-3.79127	0.84595	1.1557	1.33497	0.464842	2.24742	1.1383	1.47369	1.57162
569046	ENSDARG00000060889	si:ch211-173n18.4	-0.451134	2.32709	-2.32262	0.0287343	0.294249	-3.96193	2.21207	2.28778	2.59334	2.26872	1.39684	1.98558	2.30371	1.8679
394210	ENSDARG00000016483	baiap2l2a	-0.581503	2.4728	-2.32176	0.0288286	0.295067	-3.97915	1.80833	2.57917	2.83063	2.75428	1.27126	2.14378	2.02926	2.20335
567300	ENSDARG00000045870	plekha5	-0.216718	6.56332	-2.32025	0.0288829	0.295475	-4.44958	6.67817	6.76624	6.6431	6.50425	6.26953	6.61794	6.47679	6.36057
503764	ENSDARG00000101200	zgc:112964	0.746282	3.26352	2.34864	0.0289327	0.295543	-4.23789	4.39987	2.88687	2.90671	4.04246	4.79158	4.07224	3.85927	4.49792
553811	ENSDARG00000088202	sh3d19	0.222694	5.38648	2.3197	0.0289174	0.295543	-4.42638	5.39109	5.31671	5.48662	5.42813	5.44589	5.55111	5.66712	5.84961
100538209	ENSDARG00000055245	zmp:0000000650	-0.735479	0.405894	-2.31945	0.0289331	0.295543	-3.62632	-0.0405451	0.607931	1.12612	0.81311	-0.688632	0.231441	-0.310431	0.334604
334983		wu:fa11c10	0.245887	5.5218	2.3187	0.0289804	0.295878	-4.4376	5.84598	5.50695	5.36793	5.75001	5.84487	5.72049	5.80319	6.08635
[truncated: 18,410 more rows]
