# Supplementary material for: Ciliogenesis defects after neurulation impact brain development and neuronal activity in larval zebrafish
Source: iScience. 2024 May 22;27(6):110078. doi: 10.1016/j.isci.2024.110078 (PMC11167523; doi:10.1016/j.isci.2024.110078)
Supplement: Table S2. Enriched GO terms, related to Figure 4 — Output of GO analysis from DAVID with enriched GO terms and their associated differentially expressed genes. [file mmc3.xlsx]

## Sheet: GO_BP_FAT
Category	Term	Count	%	p-value	FoldEnrichment	Bonferroni	Benjamini	FDR	gene1	gene2	gene3	gene4	gene5	gene6	gene7	gene8	gene9	gene10	gene11	gene12	gene13	gene14	gene15	gene16	gene17	gene18	gene19	gene20	gene21	gene22	gene23	gene24	gene25	gene26	gene27	gene28	gene29	gene30	gene31	gene32	gene33	gene34	gene35	gene36	gene37	gene38	gene39	gene40	gene41
GOTERM_BP_FAT	GO:0007601~visual perception	42	5.99144	3.84855e-28	9.18077	9.92542e-25	9.92542e-25	9.78687e-25	opn1lw2	arr3a	impg2a	rom1a	impg1b	rgs9a	pde6c	rom1b	LOC110437775	guca1b	opn1mw2	guca1g	pde6gb	opn1sw1	nr2f5	grk7a	unc119b	prph2l	opn1mw1	pde6d	pcare	pde6hb	unc119.2	rhol	si:ch73-167i17.6	pde6ha	prph2a	rgra	pdca	LOC569340	rho	prph2b	nxnl2	gucy2f	grk1a	gucy2d	opn1sw2	gnat1	pdcb	gnat2	exorh
GOTERM_BP_FAT	GO:0050953~sensory perception of light stimulus	42	5.99144	1.0164e-27	8.98119	2.62129e-24	1.31065e-24	1.29235e-24	opn1lw2	arr3a	impg2a	rom1a	impg1b	rgs9a	pde6c	rom1b	LOC110437775	guca1b	opn1mw2	guca1g	pde6gb	opn1sw1	nr2f5	grk7a	unc119b	prph2l	opn1mw1	pde6d	pcare	pde6hb	unc119.2	rhol	si:ch73-167i17.6	pde6ha	prph2a	rgra	pdca	LOC569340	rho	prph2b	nxnl2	gucy2f	grk1a	gucy2d	opn1sw2	gnat1	pdcb	gnat2	exorh
GOTERM_BP_FAT	GO:0007600~sensory perception	45	6.4194	3.89028e-23	6.41513	1.0033e-19	3.34434e-20	3.29766e-20	opn1lw2	arr3a	impg2a	rom1a	impg1b	rgs9a	pde6c	rom1b	LOC110437775	guca1b	opn1mw2	guca1g	pde6gb	opn1sw1	nr2f5	grk7a	pdyn	unc119b	prph2l	opn1mw1	pde6d	pcare	dcdc2b	pde6hb	unc119.2	rhol	si:ch73-167i17.6	pde6ha	prph2a	rgra	pdca	LOC569340	rho	prph2b	ompa	nxnl2	gucy2f	grk1a	gucy2d	opn1sw2	gnat1
GOTERM_BP_FAT	GO:0050877~neurological system process	52	7.41797	1.17138e-19	4.53994	3.02098e-16	7.55245e-17	7.44702e-17	opn1lw2	arr3a	impg1b	rgs9a	gabra6a	rom1b	bdnf	guca1b	pde6gb	opn1sw1	nr2f5	pdyn	unc119b	prph2l	opn1mw1	pcare	lrrc6	unc119.2	atp1b2b	si:ch73-167i17.6	pde6ha	prph2a	rgra	LOC569340	ompa	rho	exorh	impg2a	rom1a	foxj1a	pde6c	LOC110437775	opn1mw2	guca1g	grk7a	pde6d	traf3ip1	dcdc2b	pde6hb	rhol	pdca
GOTERM_BP_FAT	GO:0003008~system process	69	9.84308	5.63445e-15	2.8638	1.46027e-11	2.90625e-12	2.86568e-12	opn1lw2	arr3a	impg1b	rgs9a	gabra6a	crip1	rom1b	bdnf	lmod3	guca1b	pde6gb	tnni2a.1	opn1sw1	npvf	nr2f5	pdyn	unc119b	prph2l	opn1mw1	pcare	lrrc6	gclc	unc119.2	nppc	atp1b2b	crhbp	si:ch73-167i17.6	pde6ha	prph2a	rgra	LOC569340	ompa	rho	urp2	enpep	exorh	impg2a	rom1a	foxj1a	pde6c	LOC110437775
GOTERM_BP_FAT	GO:0009416~response to light stimulus	25	3.56633	3.31471e-12	5.94952	8.54856e-09	1.42477e-09	1.40489e-09	opn1lw2	rcvrna	crip1	aanat2	opn1mw2	opn1sw1	grk1b	grk7a	unc119b	pdx1	opn1mw1	pcare	arl3l2	rcvrn3	unc119.2	rhol	aanat1	si:ch73-167i17.6	rgra	rcvrn2	rho	opn1sw2	gnat1	gnat2	exorh
GOTERM_BP_FAT	GO:0009582~detection of abiotic stimulus	17	2.42511	3.26669e-10	7.7179	8.4248e-07	9.36089e-08	9.23022e-08	opn1lw2	pkd1l2a	rhol	si:ch73-167i17.6	rgra	rho	opn1mw2	opn1sw1	grk7a	opn1sw2	pkd2	gnat1	pkd2l1	opn1mw1	gnat2	exorh	pcare
GOTERM_BP_FAT	GO:0009581~detection of external stimulus	17	2.42511	3.26669e-10	7.7179	8.4248e-07	9.36089e-08	9.23022e-08	opn1lw2	pkd1l2a	rhol	si:ch73-167i17.6	rgra	rho	opn1mw2	opn1sw1	grk7a	opn1sw2	pkd2	gnat1	pkd2l1	opn1mw1	gnat2	exorh	pcare
GOTERM_BP_FAT	GO:0009314~response to radiation	25	3.56633	2.88973e-10	4.85356	7.45262e-07	9.36089e-08	9.23022e-08	opn1lw2	rcvrna	crip1	aanat2	opn1mw2	opn1sw1	grk1b	grk7a	unc119b	pdx1	opn1mw1	pcare	arl3l2	rcvrn3	unc119.2	rhol	aanat1	si:ch73-167i17.6	rgra	rcvrn2	rho	opn1sw2	gnat1	gnat2	exorh
GOTERM_BP_FAT	GO:0009583~detection of light stimulus	14	1.99715	4.8316e-10	10.0765	1.24607e-06	1.24607e-07	1.22868e-07	opn1lw2	rhol	si:ch73-167i17.6	rgra	rho	opn1mw2	opn1sw1	grk7a	opn1sw2	gnat1	opn1mw1	gnat2	exorh	pcare
GOTERM_BP_FAT	GO:0051606~detection of stimulus	17	2.42511	1.66703e-09	6.96755	4.29925e-06	3.90842e-07	3.85386e-07	opn1lw2	pkd1l2a	rhol	si:ch73-167i17.6	rgra	rho	opn1mw2	opn1sw1	grk7a	opn1sw2	pkd2	gnat1	pkd2l1	opn1mw1	gnat2	exorh	pcare
GOTERM_BP_FAT	GO:0007602~phototransduction	11	1.56919	2.0171e-08	11.1933	5.20196e-05	4.33508e-06	4.27457e-06	rgra	opn1lw2	rho	opn1mw2	opn1sw1	grk7a	rhol	opn1sw2	gnat1	opn1mw1	exorh
GOTERM_BP_FAT	GO:0009628~response to abiotic stimulus	33	4.70756	8.94129e-08	2.95096	0.000230569	1.77382e-05	1.74905e-05	opn1lw2	pkd1l2a	rcvrna	crip1	gucy1a1	aanat2	opn1mw2	opn1sw1	grk1b	grk7a	unc119b	tph1b	pdx1	pkd2	opn1mw1	pcare	arl3l2	gclc	rcvrn3	slc31a1	unc119.2	rhol	aanat1	si:ch73-167i17.6	rgra	rcvrn2	rho	ngb	opn1sw2	gnat1	pkd2l1	gnat2	exorh
GOTERM_BP_FAT	GO:0008277~regulation of G-protein coupled receptor protein signaling pathway	12	1.71184	1.66121e-07	8.04808	0.000428334	3.06018e-05	3.01746e-05	pdca	arr3a	sagb	pde6gb	grk1a	npy	rgs9a	pdcb	saga	pde6ga	pde6ha	LOC110437775
GOTERM_BP_FAT	GO:0007186~G-protein coupled receptor signaling pathway	41	5.84879	2.46821e-07	2.46917	0.000636349	4.24368e-05	4.18444e-05	opn1lw2	arr3a	si:ch211-132f19.7	f2r	npy	gnb3b	rgs9a	gngt1	gabra6a	si:ch211-195b15.7	LOC110437775	adgrg4a	hcar1-4	drd4a	opn1mw2	pde6gb	opn1sw1	npvf	pdyn	opn1mw1	saga	sagb	rgs9bp	celsr1b	adgra2	rhol	ric8a	si:ch73-167i17.6	gngt2b	pde6ha	gnb5b	rgra	rho	vip	gpr151	grk1a	opn1sw2	gnat1	gnat2	exorh	pde6ga
GOTERM_BP_FAT	GO:0003341~cilium movement	13	1.85449	4.10211e-06	5.40317	0.0105236	0.000661208	0.000651978	dnah12	ttc25	lrrc6	cfap70	rsph9	foxj1a	efcab1	dnai1.2	tekt4	dnah6	hydin	si:ch211-199m3.4	rsph4a
GOTERM_BP_FAT	GO:0060271~cilium assembly	28	3.99429	6.66683e-06	2.67401	0.0170468	0.0010114	0.000997279	ttc25	si:ch1073-349o24.2	tead1a	rpgrip1	zgc:77752	dusp23b	rp1l1a	arl3l1	foxj1a	dnaaf1	pkd2	rsph4a	arl3l2	traf3ip1	lrrc6	cfap70	si:dkey-27p23.3	cdc14aa	rsph9	tmem237a	si:dkey-26i13.8	efcab1	bbs4	dnai1.2	tekt4	hydin	si:ch211-71m22.1	ptpdc1b
GOTERM_BP_FAT	GO:0044782~cilium organization	29	4.13695	7.43397e-06	2.60115	0.0189897	0.00106512	0.00105025	ttc25	si:ch1073-349o24.2	tead1a	rpgrip1	zgc:77752	dusp23b	rp1l1a	arl3l1	foxj1a	dnaaf1	pkd2	rsph4a	arl3l2	traf3ip1	lrrc6	cfap70	si:dkey-27p23.3	cdc14aa	rsph9	tmem237a	fam161a	si:dkey-26i13.8	efcab1	bbs4	dnai1.2	tekt4	hydin	si:ch211-71m22.1	ptpdc1b
GOTERM_BP_FAT	GO:0036368~cone photoresponse recovery	5	0.713267	1.83822e-05	24.5913	0.046302	0.00225751	0.002226	rcvrn2	rcvrn3	grk1b	grk7a	rcvrna
GOTERM_BP_FAT	GO:0060285~cilium-dependent cell motility	8	1.14123	1.8273e-05	9.07988	0.0460333	0.00225751	0.002226	dnah12	lrrc6	tekt4	dnah6	efhc1	rsph9	rsph4a	foxj1a
GOTERM_BP_FAT	GO:0001539~cilium or flagellum-dependent cell motility	8	1.14123	1.8273e-05	9.07988	0.0460333	0.00225751	0.002226	dnah12	lrrc6	tekt4	dnah6	efhc1	rsph9	rsph4a	foxj1a
GOTERM_BP_FAT	GO:0071482~cellular response to light stimulus	9	1.28388	2.12742e-05	7.3774	0.0533887	0.00249392	0.0024591	rgra	opn1lw2	rho	opn1mw2	opn1sw1	rhol	opn1sw2	crip1	opn1mw1
GOTERM_BP_FAT	GO:0060294~cilium movement involved in cell motility	7	0.998573	2.7094e-05	10.872	0.0674909	0.00291147	0.00287083	dnah12	lrrc6	tekt4	dnah6	rsph9	rsph4a	foxj1a
GOTERM_BP_FAT	GO:0006835~dicarboxylic acid transport	9	1.28388	2.6347e-05	7.17801	0.0656925	0.00291147	0.00287083	slc1a8a	slc38a2	si:ch211-106h11.1	slc1a4	slc1a2a	slc1a8b	slc1a1	lrrc8ab	slc13a3
GOTERM_BP_FAT	GO:0030031~cell projection assembly	31	4.42225	5.37922e-05	2.2532	0.12954	0.0055492	0.00547174	ttc25	si:ch1073-349o24.2	tead1a	rpgrip1	zgc:77752	dusp23b	rp1l1a	arl3l1	foxj1a	dnaaf1	pkd2	rsph4a	twf2	arl3l2	traf3ip1	lrrc6	cfap70	si:dkey-27p23.3	scinla	cdc14aa	rsph9	tmem237a	si:dkey-26i13.8	efcab1	bbs4	dnai1.2	tekt4	hydin	si:ch211-71m22.1	twf1b	ptpdc1b
GOTERM_BP_FAT	GO:0001578~microtubule bundle formation	11	1.56919	6.03787e-05	4.99393	0.144202	0.0059891	0.0059055	ttc25	si:ch1073-349o24.2	lrrc6	dnai1.2	dnaaf1	hydin	rsph9	rp1l1a	tppp3	rsph4a	efcab1
GOTERM_BP_FAT	GO:0071478~cellular response to radiation	9	1.28388	6.94211e-05	6.32349	0.16393	0.006631	0.00653844	rgra	opn1lw2	rho	opn1mw2	opn1sw1	rhol	opn1sw2	crip1	opn1mw1
GOTERM_BP_FAT	GO:0035082~axoneme assembly	10	1.42653	7.39739e-05	5.46474	0.17369	0.00681352	0.00671841	ttc25	si:ch1073-349o24.2	lrrc6	dnai1.2	dnaaf1	hydin	rsph9	rp1l1a	rsph4a	efcab1
GOTERM_BP_FAT	GO:0015800~acidic amino acid transport	7	0.998573	0.00018792	7.9449	0.384112	0.0167119	0.0164786	slc1a8a	si:ch211-106h11.1	slc1a4	slc1a2a	slc1a8b	slc1a1	lrrc8ab
GOTERM_BP_FAT	GO:0009584~detection of visible light	6	0.85592	0.000340487	9.31883	0.584497	0.0269391	0.026563	rho	grk7a	gnat1	si:ch73-167i17.6	gnat2	pcare
GOTERM_BP_FAT	GO:0071214~cellular response to abiotic stimulus	9	1.28388	0.000329089	5.10743	0.572097	0.0269391	0.026563	rgra	opn1lw2	rho	opn1mw2	opn1sw1	rhol	opn1sw2	crip1	opn1mw1
GOTERM_BP_FAT	GO:0007018~microtubule-based movement	19	2.71041	0.000340989	2.63231	0.585034	0.0269391	0.026563	dnah12	dnah1	ttc25	traf3ip1	lrrc6	cfap70	ndel1b	rsph9	dnah7	si:dkey-26i13.8	foxj1a	efcab1	mgarp	dnai1.2	tekt4	dnah6	hydin	si:ch211-199m3.4	rsph4a
GOTERM_BP_FAT	GO:0006182~cGMP biosynthetic process	6	0.85592	0.000563417	8.43132	0.76624	0.0403625	0.0397991	gucy1a1	guca1b	guca1g	gucy2f	nppc	gucy2d
GOTERM_BP_FAT	GO:0009605~response to external stimulus	47	6.70471	0.000617089	1.67912	0.796474	0.0430128	0.0424124	opn1lw2	pkd1l2a	boc	ptch2	tlr21	f2r	arl3l1	dap1b	cpt1b	cdk5r2b	gli1	hamp	aanat2	nucb2b	opn1mw2	opn1sw1	cfb	grk7a	unc119b	col6a1	pkd2	colec11	opn1mw1	prl	pcare	arl3l2	nuak1b	smpx	xpo1b	unc119.2	rhol	atp1b2b	si:dkey-49n23.1	fgf7	si:ch73-167i17.6	atf3	rgra	mxc	rho	gli2a	ncaldb
GOTERM_BP_FAT	GO:0052652~cyclic purine nucleotide metabolic process	8	1.14123	0.000723029	5.24615	0.84516	0.0490708	0.0483858	gucy1a1	si:ch211-132f19.7	guca1b	drd4a	guca1g	gucy2f	nppc	gucy2d
GOTERM_BP_FAT	GO:0009190~cyclic nucleotide biosynthetic process	8	1.14123	0.000945395	5.02291	0.91278	0.0625173	0.0616446	gucy1a1	si:ch211-132f19.7	guca1b	drd4a	guca1g	gucy2f	nppc	gucy2d
GOTERM_BP_FAT	GO:0044708~single-organism behavior	11	1.56919	0.000990474	3.5671	0.922362	0.0638608	0.0629694	bdnf	arl3l2	aanat2	vip	unc119.2	npvf	unc119b	col6a1	npy	pdx1	pkd2l1
GOTERM_BP_FAT	GO:0046068~cGMP metabolic process	6	0.85592	0.00108226	7.3774	0.938742	0.0680767	0.0671265	gucy1a1	guca1b	guca1g	gucy2f	nppc	gucy2d
GOTERM_BP_FAT	GO:0034220~ion transmembrane transport	41	5.84879	0.00143015	1.68275	0.975053	0.0878182	0.0865923	slc37a4a	meltf	zgc:158423	cacna2d4b	slc38a2	slc12a10.2	trpc6a	si:ch211-106h11.1	slc25a3a	slc1a1	gabra6a	kcnj15	kcna6a	slc24a1	slc25a24	slc6a6b	drd4a	cnga1a	atp2b1b	micu2	si:rp71-39b20.4	pkd2	slc24a2	slc12a10.3	slc9a5	si:ch211-132b12.2	slc31a1	cnga1b	atp1b2b	slc1a2a	LOC100329607	kcnj13	atp1a1a.5	trpm5	kcnb2	slc35b4	cnga3a	slc13a3	lrrc8ab	pkd2l1	cngb1a
GOTERM_BP_FAT	GO:0006811~ion transport	58	8.27389	0.0021946	1.4909	0.996539	0.131625	0.129788	slc37a4a	zgc:158423	cacna2d4b	slc38a2	trpc6a	gabra6a	cpt1b	slc6a6b	drd4a	ttyh2	syt5a	si:rp71-39b20.4	slc24a2	slc9a5	slc31a1	atp1b2b	slc1a2a	LOC100329607	prelid3b	atp1a1a.5	trpm5	abcd3a	cnga3a	slc4a2a	slc13a3	lrrc8ab	cngb1a	meltf	syt1b	slc47a1	mttp	slc12a10.2	si:ch211-106h11.1	slc5a9	slc25a3a	kcnj15	slc1a1	kcna6a	slc24a1	slc25a24	atp2b1b
GOTERM_BP_FAT	GO:0019752~carboxylic acid metabolic process	34	4.85021	0.00231825	1.73887	0.997486	0.135881	0.133984	si:ch211-217a12.1	oat	sdsl	acaa2	gfpt2	tph2	mdh1ab	eno1b	pah	cpt1b	elovl4b	si:dkey-61p9.11	gls2a	ugdh	phgdh	scd	th	mlycd	pgam1a	tph1b	qdpra	gclc	acsl6	ggt5a	agxta	hadh	agmat	hao1	acsl2	blmh	abcd3a	bhmt	sgpl1	pdha1b
GOTERM_BP_FAT	GO:0048871~multicellular organismal homeostasis	11	1.56919	0.00292403	3.09148	0.999475	0.163936	0.161648	nxnl1	pgrmc1	hamp	rpgrip1	nxnl2	pdx1	foxf2b	pde6c	foxf2a	cpt1b	cngb1a
GOTERM_BP_FAT	GO:0098739~import across plasma membrane	11	1.56919	0.00292403	3.09148	0.999475	0.163936	0.161648	slc12a10.3	slc9a5	zgc:158423	slc38a2	slc12a10.2	atp1b2b	slc1a2a	LOC100329607	kcnj15	kcnj13	atp1a1a.5
GOTERM_BP_FAT	GO:0015813~L-glutamate transport	5	0.713267	0.00334501	7.76569	0.999823	0.176057	0.173599	slc1a8a	slc1a4	slc1a2a	slc1a8b	slc1a1
GOTERM_BP_FAT	GO:0048512~circadian behavior	5	0.713267	0.00334501	7.76569	0.999823	0.176057	0.173599	bdnf	aanat2	npvf	npy	camk1gb
GOTERM_BP_FAT	GO:0007622~rhythmic behavior	5	0.713267	0.00334501	7.76569	0.999823	0.176057	0.173599	bdnf	aanat2	npvf	npy	camk1gb
GOTERM_BP_FAT	GO:0015807~L-amino acid transport	7	0.998573	0.00386389	4.59038	0.999954	0.181181	0.178652	zgc:158423	slc1a8a	slc38a2	slc1a4	slc1a2a	slc1a8b	slc1a1
GOTERM_BP_FAT	GO:0009187~cyclic nucleotide metabolic process	8	1.14123	0.00362178	4.0013	0.999914	0.181181	0.178652	gucy1a1	si:ch211-132f19.7	guca1b	drd4a	guca1g	gucy2f	nppc	gucy2d
GOTERM_BP_FAT	GO:0019932~second-messenger-mediated signaling	10	1.42653	0.00362104	3.24281	0.999914	0.181181	0.178652	gucy1a1	rcan2	pde6a	ncaldb	camkk1b	pkd2	pde6c	rcan3	rcan1b	pde6b
GOTERM_BP_FAT	GO:0098657~import into cell	11	1.56919	0.00383518	2.97803	0.99995	0.181181	0.178652	slc12a10.3	slc9a5	zgc:158423	slc38a2	slc12a10.2	atp1b2b	slc1a2a	LOC100329607	kcnj15	kcnj13	atp1a1a.5
GOTERM_BP_FAT	GO:0098656~anion transmembrane transport	14	1.99715	0.00383098	2.51911	0.99995	0.181181	0.178652	slc37a4a	slc12a10.3	zgc:158423	slc38a2	slc12a10.2	si:ch211-106h11.1	slc1a2a	slc25a3a	slc1a1	gabra6a	slc25a24	slc35b4	lrrc8ab	slc13a3
GOTERM_BP_FAT	GO:0006820~anion transport	27	3.85164	0.00371482	1.83163	0.999932	0.181181	0.178652	slc37a4a	zgc:158423	mttp	slc38a2	slc12a10.2	si:ch211-106h11.1	slc25a3a	slc1a1	gabra6a	cpt1b	slc25a24	slc6a6b	ttyh2	clcn2c	slc12a10.3	slc1a8a	si:ch211-132b12.2	fabp2	slc1a2a	prelid3b	abcd3a	slc35b4	slc1a4	slc4a2a	slc1a8b	slc13a3	lrrc8ab
GOTERM_BP_FAT	GO:0043436~oxoacid metabolic process	35	4.99287	0.00454316	1.6499	0.999992	0.209229	0.206308	si:ch211-217a12.1	oat	sdsl	acaa2	gfpt2	tph2	mdh1ab	eno1b	pah	cpt1b	elovl4b	si:dkey-61p9.11	gls2a	ugdh	phgdh	scd	chpfb	th	mlycd	pgam1a	tph1b	qdpra	gclc	acsl6	ggt5a	agxta	hadh	agmat	hao1	acsl2	blmh	abcd3a	bhmt	sgpl1	pdha1b
GOTERM_BP_FAT	GO:1901605~alpha-amino acid metabolic process	14	1.99715	0.00518598	2.4302	0.999998	0.234643	0.231368	si:ch211-217a12.1	gclc	oat	sdsl	gfpt2	agxta	pah	agmat	gls2a	phgdh	blmh	th	bhmt	qdpra
GOTERM_BP_FAT	GO:0006865~amino acid transport	11	1.56919	0.00560811	2.82266	0.999999	0.249368	0.245887	slc6a6b	zgc:158423	slc1a8a	si:ch211-132b12.2	slc38a2	si:ch211-106h11.1	slc1a4	slc1a2a	slc1a8b	slc1a1	lrrc8ab
GOTERM_BP_FAT	GO:0001894~tissue homeostasis	9	1.28388	0.0064574	3.23886	1	0.251781	0.248267	nxnl1	pgrmc1	rpgrip1	nxnl2	pdx1	foxf2b	pde6c	foxf2a	cngb1a
GOTERM_BP_FAT	GO:0015849~organic acid transport	16	2.28245	0.00628611	2.20633	1	0.251781	0.248267	zgc:158423	slc1a8a	si:ch211-132b12.2	mttp	slc38a2	fabp2	si:ch211-106h11.1	slc1a2a	slc1a1	cpt1b	slc6a6b	abcd3a	slc1a4	slc1a8b	lrrc8ab	slc13a3
GOTERM_BP_FAT	GO:0046942~carboxylic acid transport	16	2.28245	0.00628611	2.20633	1	0.251781	0.248267	zgc:158423	slc1a8a	si:ch211-132b12.2	mttp	slc38a2	fabp2	si:ch211-106h11.1	slc1a2a	slc1a1	cpt1b	slc6a6b	abcd3a	slc1a4	slc1a8b	lrrc8ab	slc13a3
GOTERM_BP_FAT	GO:0007610~behavior	17	2.42511	0.00612882	2.14386	1	0.251781	0.248267	fhl1a	arl3l2	klhl41a	smpx	unc119.2	flnca	npy	camk1gb	bdnf	aanat2	scd	vip	npvf	unc119b	col6a1	pdx1	pkd2l1
GOTERM_BP_FAT	GO:0098655~cation transmembrane transport	31	4.42225	0.00644026	1.67239	1	0.251781	0.248267	meltf	zgc:158423	cacna2d4b	slc38a2	slc12a10.2	trpc6a	kcnj15	kcna6a	slc24a1	slc6a6b	drd4a	cnga1a	atp2b1b	micu2	si:rp71-39b20.4	pkd2	slc24a2	slc12a10.3	slc9a5	si:ch211-132b12.2	slc31a1	cnga1b	atp1b2b	LOC100329607	kcnj13	atp1a1a.5	trpm5	kcnb2	cnga3a	pkd2l1	cngb1a
GOTERM_BP_FAT	GO:0006812~cation transport	37	5.27817	0.00639644	1.5847	1	0.251781	0.248267	meltf	zgc:158423	cacna2d4b	slc47a1	slc38a2	slc12a10.2	trpc6a	slc5a9	kcnj15	kcna6a	slc24a1	slc6a6b	drd4a	cnga1a	atp2b1b	micu2	si:rp71-39b20.4	pkd2	slc24a2	slc12a10.3	slc9a5	si:ch211-132b12.2	slc31a1	cnga1b	atp1b2b	gramd2aa	LOC100329607	kcnj13	atp1a1a.5	trpm5	vip	kcnb2	cnga3a	slc1a4	slc13a3	pkd2l1	cngb1a
GOTERM_BP_FAT	GO:0048793~pronephros development	12	1.71184	0.00720745	2.56605	1	0.265543	0.261837	traf3ip1	lrrc6	cdx1a	dnaaf1	dcdc2b	gli2a	hnf1bb	bnc2	emx1	pdx1	pkd2	lmx1ba
GOTERM_BP_FAT	GO:0009072~aromatic amino acid family metabolic process	5	0.713267	0.00802497	6.14784	1	0.279681	0.275777	th	tph2	pah	tph1b	qdpra
GOTERM_BP_FAT	GO:0007224~smoothened signaling pathway	8	1.14123	0.00794179	3.47172	1	0.279681	0.275777	ugdh	boc	gli2a	ptch2	sox11b	hhip	glis3	gli1
GOTERM_BP_FAT	GO:0046394~carboxylic acid biosynthetic process	13	1.85449	0.00784573	2.41274	1	0.279681	0.275777	oat	sdsl	ggt5a	agxta	pah	elovl4b	si:dkey-61p9.11	gls2a	ugdh	phgdh	scd	mlycd	bhmt
GOTERM_BP_FAT	GO:0016053~organic acid biosynthetic process	13	1.85449	0.00784573	2.41274	1	0.279681	0.275777	oat	sdsl	ggt5a	agxta	pah	elovl4b	si:dkey-61p9.11	gls2a	ugdh	phgdh	scd	mlycd	bhmt
GOTERM_BP_FAT	GO:0023061~signal release	10	1.42653	0.00865129	2.83746	1	0.289762	0.285717	syt1b	slc38a2	cplx4a	vip	hnf1bb	syt5a	npvf	rims2b	si:ch211-81a5.8	crhbp
GOTERM_BP_FAT	GO:0030030~cell projection organization	52	7.41797	0.00846615	1.4301	1	0.289762	0.285717	tead1a	ndel1b	zgc:77752	ptch2	rp1l1a	arl3l1	cdk5r2b	bdnf	ror1	dnaaf1	unc119b	twf2	frya	lrrc6	si:dkey-27p23.3	scinla	plp1b	cdc14aa	unc119.2	si:dkey-49n23.1	efcab1	dnai1.2	ptpdc1b	si:ch1073-349o24.2	ttc25	rpgrip1	boc	dusp23b	gjd2b	emx1	foxj1a	gli1	si:ch211-195b13.1	pacsin1a	fam57ba	pkd2	rsph4a	arl3l2	traf3ip1	cfap70	crb1
GOTERM_BP_FAT	GO:0071804~cellular potassium ion transport	13	1.85449	0.00991994	2.33918	1	0.318815	0.314365	slc12a10.3	slc9a5	slc12a10.2	atp1b2b	LOC100329607	kcnj15	kcnj13	kcna6a	atp1a1a.5	kcnb2	si:rp71-39b20.4	pkd2	pkd2l1
GOTERM_BP_FAT	GO:0071805~potassium ion transmembrane transport	13	1.85449	0.00991994	2.33918	1	0.318815	0.314365	slc12a10.3	slc9a5	slc12a10.2	atp1b2b	LOC100329607	kcnj15	kcnj13	kcna6a	atp1a1a.5	kcnb2	si:rp71-39b20.4	pkd2	pkd2l1
GOTERM_BP_FAT	GO:0044282~small molecule catabolic process	15	2.1398	0.0100401	2.15924	1	0.318815	0.314365	si:ch211-217a12.1	oat	sdsl	acaa2	pah	hadh	cpt1b	hao1	gls2a	cyp46a1.1	blmh	abcd3a	qdpra	gale	zgc:77938
GOTERM_BP_FAT	GO:0015711~organic anion transport	20	2.85307	0.00998479	1.89164	1	0.318815	0.314365	zgc:158423	slc1a8a	si:ch211-132b12.2	mttp	slc38a2	fabp2	si:ch211-106h11.1	slc1a2a	prelid3b	slc1a1	cpt1b	slc25a24	slc6a6b	abcd3a	slc35b4	slc1a4	slc4a2a	slc1a8b	lrrc8ab	slc13a3
GOTERM_BP_FAT	GO:0006082~organic acid metabolic process	35	4.99287	0.0101368	1.56254	1	0.318815	0.314365	si:ch211-217a12.1	oat	sdsl	acaa2	gfpt2	tph2	mdh1ab	eno1b	pah	cpt1b	elovl4b	si:dkey-61p9.11	gls2a	ugdh	phgdh	scd	chpfb	th	mlycd	pgam1a	tph1b	qdpra	gclc	acsl6	ggt5a	agxta	hadh	agmat	hao1	acsl2	blmh	abcd3a	bhmt	sgpl1	pdha1b
GOTERM_BP_FAT	GO:1990573~potassium ion import across plasma membrane	7	0.998573	0.0103662	3.75577	1	0.322102	0.317605	slc12a10.3	slc12a10.2	atp1b2b	LOC100329607	kcnj15	kcnj13	atp1a1a.5
GOTERM_BP_FAT	GO:0055078~sodium ion homeostasis	5	0.713267	0.0107064	5.67493	1	0.325523	0.320979	slc12a10.3	slc9a3r1a	slc12a10.2	atp1b2b	atp1a1a.5
GOTERM_BP_FAT	GO:0006813~potassium ion transport	14	1.99715	0.0107287	2.22115	1	0.325523	0.320979	slc12a10.3	slc9a5	slc12a10.2	atp1b2b	LOC100329607	kcnj15	kcnj13	kcna6a	atp1a1a.5	vip	kcnb2	si:rp71-39b20.4	pkd2	pkd2l1
GOTERM_BP_FAT	GO:1901607~alpha-amino acid biosynthetic process	7	0.998573	0.0112879	3.6887	1	0.338507	0.333781	gls2a	sdsl	phgdh	oat	agxta	pah	bhmt
GOTERM_BP_FAT	GO:0048841~regulation of axon extension involved in axon guidance	6	0.85592	0.0119207	4.31848	1	0.353374	0.348441	arl3l2	ncaldb	unc119.2	unc119b	arl3l1	si:dkey-49n23.1
GOTERM_BP_FAT	GO:0072376~protein activation cascade	5	0.713267	0.0139063	5.26957	1	0.40297	0.397345	c7a	c4b	f13a1b	cfb	colec11
GOTERM_BP_FAT	GO:0001895~retina homeostasis	6	0.85592	0.014495	4.11762	1	0.403492	0.39786	nxnl1	rpgrip1	nxnl2	pdx1	pde6c	cngb1a
GOTERM_BP_FAT	GO:0010107~potassium ion import	7	0.998573	0.0155553	3.44279	1	0.403492	0.39786	slc12a10.3	slc12a10.2	atp1b2b	LOC100329607	kcnj15	kcnj13	atp1a1a.5
GOTERM_BP_FAT	GO:0055067~monovalent inorganic cation homeostasis	8	1.14123	0.0152241	3.06593	1	0.403492	0.39786	slc12a10.3	slc9a5	slc9a3r1a	atp6ap1lb	slc12a10.2	slc4a2a	atp1b2b	atp1a1a.5
GOTERM_BP_FAT	GO:0046530~photoreceptor cell differentiation	10	1.42653	0.0144355	2.61147	1	0.403492	0.39786	bbs4	rdh5	rpgrip1	cacna2d4b	six7	gucy2f	sox11b	rp1l1a	pdx1	pcare
GOTERM_BP_FAT	GO:0060041~retina development in camera-type eye	18	2.56776	0.0150572	1.8903	1	0.403492	0.39786	gmds	cacna2d4b	pde6a	paics	rp1l1a	lbhl	cdhr1a	lmx1ba	pde6c	pde6b	rdh5	snx19a	rbp4l	marcksl1a	sypb	six7	pdx1	pcare
GOTERM_BP_FAT	GO:0048878~chemical homeostasis	26	3.70899	0.0151891	1.65356	1	0.403492	0.39786	fhl1a	atp6ap1lb	mttp	slc12a10.2	trpc6a	slc24a1	glis3	hamp	drd4a	atp2b1b	micu2	pdx1	fam57ba	pkd2	slc24a2	prl	clcn2c	slc12a10.3	slc9a5	calca	fabp2	atp1b2b	atp1a1a.5	slc9a3r1a	pnpla3	slc4a2a
GOTERM_BP_FAT	GO:0030001~metal ion transport	30	4.2796	0.0140949	1.59225	1	0.403492	0.39786	meltf	cacna2d4b	slc38a2	slc12a10.2	trpc6a	slc5a9	kcnj15	kcna6a	slc24a1	slc6a6b	drd4a	atp2b1b	micu2	si:rp71-39b20.4	pkd2	slc24a2	slc12a10.3	slc9a5	si:ch211-132b12.2	slc31a1	atp1b2b	gramd2aa	LOC100329607	kcnj13	atp1a1a.5	trpm5	vip	kcnb2	slc13a3	pkd2l1
GOTERM_BP_FAT	GO:0008589~regulation of smoothened signaling pathway	6	0.85592	0.0174176	3.93462	1	0.440391	0.434244	ugdh	boc	ptch2	sox11b	hhip	gli1
GOTERM_BP_FAT	GO:0044283~small molecule biosynthetic process	17	2.42511	0.0173892	1.90747	1	0.440391	0.434244	oat	sdsl	si:ch73-141c7.1	ggt5a	agxta	pah	elovl4b	coq10b	rdh5	si:dkey-61p9.11	gls2a	ugdh	phgdh	fbp2	scd	mlycd	bhmt
GOTERM_BP_FAT	GO:0008652~cellular amino acid biosynthetic process	7	0.998573	0.0194098	3.27885	1	0.472245	0.465653	gls2a	sdsl	phgdh	oat	agxta	pah	bhmt
GOTERM_BP_FAT	GO:0009260~ribonucleotide biosynthetic process	11	1.56919	0.0196932	2.33529	1	0.47466	0.468035	gucy1a1	si:ch211-132f19.7	guca1b	drd4a	guca1g	paics	nme2a	gucy2f	nppc	gucy2d	si:ch211-199m3.4
GOTERM_BP_FAT	GO:0006520~cellular amino acid metabolic process	16	2.28245	0.0217533	1.90385	1	0.500908	0.493916	si:ch211-217a12.1	gclc	oat	sdsl	gfpt2	agxta	tph2	pah	agmat	gls2a	phgdh	blmh	th	bhmt	tph1b	qdpra
GOTERM_BP_FAT	GO:0042461~photoreceptor cell development	8	1.14123	0.0221535	2.8443	1	0.50561	0.498552	bbs4	rpgrip1	cacna2d4b	six7	gucy2f	sox11b	rp1l1a	pcare
GOTERM_BP_FAT	GO:0009152~purine ribonucleotide biosynthetic process	10	1.42653	0.0226725	2.41882	1	0.508344	0.501248	gucy1a1	si:ch211-132f19.7	guca1b	drd4a	guca1g	paics	nme2a	gucy2f	nppc	gucy2d
GOTERM_BP_FAT	GO:0046390~ribose phosphate biosynthetic process	11	1.56919	0.0224807	2.28596	1	0.508344	0.501248	gucy1a1	si:ch211-132f19.7	guca1b	drd4a	guca1g	paics	nme2a	gucy2f	nppc	gucy2d	si:ch211-199m3.4
GOTERM_BP_FAT	GO:0055085~transmembrane transport	50	7.13267	0.0228646	1.3624	1	0.508344	0.501248	slc37a4a	zgc:158423	cacna2d4b	slc38a2	trpc6a	gabra6a	slc6a6b	abcc12	drd4a	si:rp71-39b20.4	slc24a2	slc9a5	slc31a1	atp1b2b	slc1a2a	LOC100329607	atp1a1a.5	trpm5	abcd3a	cnga3a	slc4a2a	slc13a3	lrrc8ab	cngb1a	meltf	slc47a1	slc22a7b.1	slc12a10.2	si:ch211-106h11.1	slc5a9	slc25a3a	kcnj15	slc1a1	kcna6a	slc24a1	slc25a24	atp2b1b	cnga1a	micu2	pkd2	clcn2c
GOTERM_BP_FAT	GO:0010038~response to metal ion	8	1.14123	0.0234901	2.81044	1	0.517786	0.510558	nt5e	slc25a24	syt1b	slc31a1	jun	syt5a	pkd2	crip1
GOTERM_BP_FAT	GO:0051952~regulation of amine transport	5	0.713267	0.0243588	4.47115	1	0.532385	0.524953	syt1b	drd4a	slc38a2	vip	syt5a
GOTERM_BP_FAT	GO:0042592~homeostatic process	38	5.42083	0.0249878	1.43397	1	0.541542	0.533983	fhl1a	rpgrip1	atp6ap1lb	mttp	slc12a10.2	trpc6a	cpt1b	pde6c	slc24a1	glis3	hamp	drd4a	atp2b1b	micu2	pdx1	fam57ba	pkd2	slc24a2	foxf2b	prl	nxnl1	clcn2c	slc12a10.3	gclc	slc9a5	calca	fabp2	atp5if1b	flnca	atp1b2b	foxf2a	atp1a1a.5	pgrmc1	slc9a3r1a	nxnl2	pnpla3	slc4a2a	cngb1a
GOTERM_BP_FAT	GO:0016054~organic acid catabolic process	12	1.71184	0.0256471	2.13323	1	0.546643	0.539013	si:ch211-217a12.1	hao1	gls2a	sdsl	blmh	oat	acaa2	abcd3a	pah	hadh	qdpra	cpt1b
GOTERM_BP_FAT	GO:0046395~carboxylic acid catabolic process	12	1.71184	0.0256471	2.13323	1	0.546643	0.539013	si:ch211-217a12.1	hao1	gls2a	sdsl	blmh	oat	acaa2	abcd3a	pah	hadh	qdpra	cpt1b
GOTERM_BP_FAT	GO:0006164~purine nucleotide biosynthetic process	10	1.42653	0.0260451	2.36077	1	0.550576	0.54289	gucy1a1	si:ch211-132f19.7	guca1b	drd4a	guca1g	paics	nme2a	gucy2f	nppc	gucy2d
GOTERM_BP_FAT	GO:0021510~spinal cord development	8	1.14123	0.0278305	2.71353	1	0.580766	0.572659	traf3ip1	dnaaf1	boc	gli2a	drd4a	th	foxj1a	gli1
GOTERM_BP_FAT	GO:1902667~regulation of axon guidance	6	0.85592	0.0284367	3.47172	1	0.586707	0.578517	arl3l2	ncaldb	unc119.2	unc119b	arl3l1	si:dkey-49n23.1
GOTERM_BP_FAT	GO:0010975~regulation of neuron projection development	13	1.85449	0.0292473	2.00851	1	0.597385	0.589046	arl3l2	ndel1b	gjd2b	unc119.2	arl3l1	si:dkey-49n23.1	bdnf	ror1	pacsin1a	ncaldb	unc119b	twf1b	twf2
GOTERM_BP_FAT	GO:0098771~inorganic ion homeostasis	19	2.71041	0.0296492	1.71463	1	0.597385	0.589046	fhl1a	clcn2c	slc12a10.3	slc9a5	calca	atp6ap1lb	slc12a10.2	trpc6a	atp1b2b	atp1a1a.5	slc24a1	hamp	slc9a3r1a	drd4a	atp2b1b	slc4a2a	micu2	pkd2	slc24a2
GOTERM_BP_FAT	GO:0070925~organelle assembly	32	4.56491	0.0294221	1.47318	1	0.597385	0.589046	ttc25	si:ch1073-349o24.2	tead1a	rpgrip1	zgc:77752	dusp23b	rp1l1a	arl3l1	foxj1a	dnaaf1	lmod3	pkd2	rsph4a	arl3l2	traf3ip1	lrrc6	klhl41a	cfap70	si:dkey-27p23.3	cdc14aa	mybpha	rsph9	tmem237a	si:dkey-26i13.8	efcab1	bbs4	dnai1.2	tekt4	hydin	myl9a	si:ch211-71m22.1	ptpdc1b
GOTERM_BP_FAT	GO:0001654~eye development	28	3.99429	0.0301252	1.51888	1	0.602271	0.593864	gmds	rpgrip1	cacna2d4b	paics	ptch2	rp1l1a	pde6c	rdh5	snx19a	lrit2	sox11b	six7	pdx1	fam57ba	pde6d	pcare	traf3ip1	scinla	pde6a	lbhl	cdhr1a	lmx1ba	pde6b	foxl1	rbp4l	marcksl1a	sypb	ppm1na
GOTERM_BP_FAT	GO:0008361~regulation of cell size	9	1.28388	0.0315081	2.43657	1	0.623506	0.614803	bdnf	arl3l2	slc12a10.3	ncaldb	unc119.2	slc12a10.2	unc119b	arl3l1	si:dkey-49n23.1
GOTERM_BP_FAT	GO:0050801~ion homeostasis	20	2.85307	0.0316709	1.67193	1	0.623506	0.614803	fhl1a	clcn2c	slc12a10.3	slc9a5	calca	atp6ap1lb	slc12a10.2	trpc6a	atp1b2b	atp1a1a.5	slc24a1	hamp	slc9a3r1a	drd4a	atp2b1b	slc4a2a	micu2	pkd2	slc24a2	prl
GOTERM_BP_FAT	GO:0006959~humoral immune response	5	0.713267	0.0324115	4.09856	1	0.627271	0.618515	c7a	c4b	cfb	tlr21	colec11
GOTERM_BP_FAT	GO:0015837~amine transport	5	0.713267	0.0324115	4.09856	1	0.627271	0.618515	syt1b	drd4a	slc38a2	vip	syt5a
GOTERM_BP_FAT	GO:0098660~inorganic ion transmembrane transport	28	3.99429	0.0325918	1.50779	1	0.627271	0.618515	slc37a4a	meltf	cacna2d4b	slc12a10.2	trpc6a	slc25a3a	gabra6a	kcnj15	kcna6a	slc24a1	slc6a6b	drd4a	atp2b1b	micu2	si:rp71-39b20.4	pkd2	slc24a2	slc12a10.3	slc9a5	si:ch211-132b12.2	slc31a1	atp1b2b	LOC100329607	kcnj13	atp1a1a.5	trpm5	kcnb2	pkd2l1
GOTERM_BP_FAT	GO:0019722~calcium-mediated signaling	6	0.85592	0.0329039	3.34071	1	0.628587	0.619812	rcan2	ncaldb	camkk1b	pkd2	rcan3	rcan1b
GOTERM_BP_FAT	GO:0051693~actin filament capping	5	0.713267	0.035402	3.98779	1	0.64297	0.633995	avil	scinla	lmod3	twf1b	twf2
GOTERM_BP_FAT	GO:1903530~regulation of secretion by cell	10	1.42653	0.0382628	2.20221	1	0.675888	0.666454	syt1b	drd4a	slc38a2	cplx4a	vip	syt5a	npvf	rims2b	si:ch211-81a5.8	crhbp
GOTERM_BP_FAT	GO:0090066~regulation of anatomical structure size	17	2.42511	0.0380927	1.72987	1	0.675888	0.666454	arl3l2	avil	slc12a10.3	gclc	scinla	unc119.2	slc12a10.2	nppc	arl3l1	si:dkey-49n23.1	bdnf	lmod3	ncaldb	urp2	unc119b	twf1b	twf2
GOTERM_BP_FAT	GO:0030835~negative regulation of actin filament depolymerization	5	0.713267	0.0385468	3.88284	1	0.676274	0.666834	avil	scinla	lmod3	twf1b	twf2
GOTERM_BP_FAT	GO:0072522~purine-containing compound biosynthetic process	10	1.42653	0.0398257	2.1859	1	0.684737	0.675179	gucy1a1	si:ch211-132f19.7	guca1b	drd4a	guca1g	paics	nme2a	gucy2f	nppc	gucy2d
GOTERM_BP_FAT	GO:0055080~cation homeostasis	18	2.56776	0.0395814	1.68626	1	0.684737	0.675179	fhl1a	slc12a10.3	slc9a5	calca	atp6ap1lb	slc12a10.2	trpc6a	atp1b2b	atp1a1a.5	slc24a1	hamp	slc9a3r1a	drd4a	atp2b1b	slc4a2a	micu2	pkd2	slc24a2
GOTERM_BP_FAT	GO:0043010~camera-type eye development	24	3.42368	0.0397463	1.54299	1	0.684737	0.675179	gmds	traf3ip1	cacna2d4b	pde6a	paics	ptch2	rp1l1a	lbhl	cdhr1a	lmx1ba	pde6c	pde6b	rdh5	foxl1	snx19a	rbp4l	lrit2	marcksl1a	sypb	six7	sox11b	pdx1	ppm1na	pcare
GOTERM_BP_FAT	GO:0030834~regulation of actin filament depolymerization	5	0.713267	0.0418464	3.78328	1	0.700791	0.691008	avil	scinla	lmod3	twf1b	twf2
GOTERM_BP_FAT	GO:0007017~microtubule-based process	27	3.85164	0.0418382	1.48372	1	0.700791	0.691008	dnah1	ttc25	si:ch1073-349o24.2	ndel1b	efhc1	rp1l1a	tppp3	foxj1a	mgarp	dnaaf1	tubb2	rsph4a	dnah12	traf3ip1	lrrc6	cfap70	cdc14aa	rsph9	dnah7	si:dkey-26i13.8	efcab1	dnai1.2	tekt4	dnah6	si:ch73-199e17.1	hydin	si:ch211-199m3.4
GOTERM_BP_FAT	GO:0007423~sensory organ development	35	4.99287	0.041582	1.40141	1	0.700791	0.691008	gmds	ttc25	igfbp3	rpgrip1	cacna2d4b	paics	ptch2	rp1l1a	pde6c	rdh5	snx19a	lrit2	sox11b	six7	pdx1	fam57ba	pde6d	pcare	traf3ip1	scinla	pde6a	smpx	dcdc2b	atp1b2b	lbhl	cdhr1a	lmx1ba	pde6b	foxl1	rbp4l	slc9a3r1a	marcksl1a	sypb	igf2bp2a	ppm1na
GOTERM_BP_FAT	GO:0098662~inorganic cation transmembrane transport	25	3.56633	0.0435471	1.51176	1	0.719923	0.709874	meltf	cacna2d4b	slc12a10.2	trpc6a	kcnj15	kcna6a	slc24a1	slc6a6b	drd4a	atp2b1b	micu2	si:rp71-39b20.4	pkd2	slc24a2	slc12a10.3	slc9a5	si:ch211-132b12.2	slc31a1	atp1b2b	LOC100329607	kcnj13	atp1a1a.5	trpm5	kcnb2	pkd2l1
GOTERM_BP_FAT	GO:0051046~regulation of secretion	10	1.42653	0.0447726	2.13838	1	0.735469	0.725203	syt1b	drd4a	slc38a2	cplx4a	vip	syt5a	npvf	rims2b	si:ch211-81a5.8	crhbp
GOTERM_BP_FAT	GO:0001822~kidney development	13	1.85449	0.0476173	1.86226	1	0.767531	0.756817	traf3ip1	lrrc6	cdx1a	dcdc2b	bnc2	emx1	lmx1ba	dnaaf1	gli2a	hnf1bb	pdx1	pkd2	pde6d
GOTERM_BP_FAT	GO:0007623~circadian rhythm	7	0.998573	0.0483571	2.6483	1	0.774615	0.763802	bdnf	aanat2	npvf	npy	aanat1	exorh	camk1gb
[truncated: 28 more columns]

## Sheet: GO_CC_FAT
Category	Term	Count	%	PValue	FoldEnrichment	Bonferroni	Benjamini	FDR	gene1	gene2	gene3	gene4	gene5	gene6	gene7	gene8	gene9	gene10	gene11	gene12	gene13	gene14	gene15	gene16	gene17	gene18	gene19	gene20	gene21	gene22	gene23	gene24	gene25	gene26	gene27	gene28	gene29	gene30	gene31	gene32	gene33	gene34	gene35	gene36	gene37	gene38	gene39	gene40	gene41
GOTERM_CC_FAT	GO:0001750~photoreceptor outer segment	22	3.13837	2.35948e-25	22.3825	7.99863e-23	7.99863e-23	7.29078e-23	nxnl1	opn1lw2	sagb	pde6a	rhol	impg1b	pde6b	pde6ha	LOC110437775	pdca	rho	opn1mw2	pde6gb	opn1sw1	opn1sw2	pdcb	opn1mw1	gnat2	saga	exorh	pde6ga	cngb1a
GOTERM_CC_FAT	GO:0097733~photoreceptor cell cilium	23	3.28103	8.44522e-25	19.9587	2.86293e-22	1.43146e-22	1.30479e-22	nxnl1	opn1lw2	rpgrip1	sagb	pde6a	rhol	impg1b	pde6b	pde6ha	LOC110437775	pdca	rho	opn1mw2	pde6gb	opn1sw1	opn1sw2	pdcb	opn1mw1	gnat2	saga	exorh	pde6ga	cngb1a
GOTERM_CC_FAT	GO:0097731~9+0 non-motile cilium	23	3.28103	2.20141e-24	19.3885	7.46277e-22	2.48759e-22	2.26745e-22	nxnl1	opn1lw2	rpgrip1	sagb	pde6a	rhol	impg1b	pde6b	pde6ha	LOC110437775	pdca	rho	opn1mw2	pde6gb	opn1sw1	opn1sw2	pdcb	opn1mw1	gnat2	saga	exorh	pde6ga	cngb1a
GOTERM_CC_FAT	GO:0097730~non-motile cilium	25	3.56633	1.20352e-22	14.7521	4.07994e-20	1.01998e-20	9.29721e-21	opn1lw2	rpgrip1	impg1b	LOC110437775	opn1mw2	pde6gb	opn1sw1	opn1mw1	saga	nxnl1	sagb	pde6a	rsph9	rhol	pde6ha	pde6b	pdca	rho	gli2a	opn1sw2	pdcb	gnat2	exorh	cngb1a	pde6ga
GOTERM_CC_FAT	GO:0005929~cilium	51	7.27532	6.8603e-20	4.60158	2.32564e-17	4.65129e-18	4.23967e-18	dnah1	opn1lw2	efhc1	rp1l1a	impg1b	dnaaf1	pde6gb	opn1sw1	opn1mw1	saga	nxnl1	lrrc6	si:dkey-27p23.3	sagb	odf3b	efcab1	pde6ha	dnai1.2	cfap100	rho	dnah6	exorh	cngb1a	si:ch1073-349o24.2	saxo2	rpgrip1	LOC110437775	opn1mw2	pkd2	rsph4a	dnah12	traf3ip1	cfap70	pde6a	rsph9	rhol	tmem237a	si:dkey-26i13.8	dnah7	fam161a	pde6b
GOTERM_CC_FAT	GO:0044441~ciliary part	38	5.42083	1.01222e-17	5.6058	3.43144e-15	5.71906e-16	5.21295e-16	dnah1	opn1lw2	rpgrip1	saxo2	efhc1	rp1l1a	impg1b	LOC110437775	dnaaf1	opn1mw2	pde6gb	opn1sw1	rsph4a	opn1mw1	saga	dnah12	nxnl1	traf3ip1	sagb	pde6a	rsph9	rhol	tmem237a	dnah7	pde6ha	pde6b	bbs4	pdca	dnai1.2	rho	dnah6	hydin	opn1sw2	pdcb	gnat2	exorh	cngb1a	pde6ga
GOTERM_CC_FAT	GO:0042622~photoreceptor outer segment membrane	6	0.85592	2.50301e-07	29.5042	8.48486e-05	1.21217e-05	1.1049e-05	pde6a	pde6gb	pde6ga	pde6ha	LOC110437775	pde6b
GOTERM_CC_FAT	GO:0030016~myofibril	21	2.99572	3.81843e-07	3.89678	0.000129436	1.61806e-05	1.47487e-05	fhl1a	tpm2	smpx	myoz2a	actn1	myoz3a	mybpha	fhl5	fhl2a	wu:fd14a01	fbp2	lmod3	tnni2b.1	pdlim3a	fhl2b	tnni2a.1	tnni4b.1	myl9a	twf1b	pkd2	twf2
GOTERM_CC_FAT	GO:0043292~contractile fiber	21	2.99572	5.18127e-07	3.82462	0.00017563	1.95161e-05	1.7789e-05	fhl1a	tpm2	smpx	myoz2a	actn1	myoz3a	mybpha	fhl5	fhl2a	wu:fd14a01	fbp2	lmod3	tnni2b.1	pdlim3a	fhl2b	tnni2a.1	tnni4b.1	myl9a	twf1b	pkd2	twf2
GOTERM_CC_FAT	GO:0005930~axoneme	13	1.85449	1.75134e-06	5.81144	0.00059353	5.93706e-05	5.41165e-05	dnah12	dnah1	traf3ip1	saxo2	efhc1	rsph9	rp1l1a	dnah7	dnaaf1	dnai1.2	dnah6	hydin	rsph4a
GOTERM_CC_FAT	GO:0097014~ciliary plasm	13	1.85449	2.43763e-06	5.64051	0.000826015	6.13379e-05	5.59098e-05	dnah12	dnah1	traf3ip1	saxo2	efhc1	rsph9	rp1l1a	dnah7	dnaaf1	dnai1.2	dnah6	hydin	rsph4a
GOTERM_CC_FAT	GO:0099080~supramolecular complex	40	5.70613	2.53313e-06	2.25654	0.000858363	6.13379e-05	5.59098e-05	fhl1a	dnah1	saxo2	ndel1b	krt15	myoz3a	fhl2a	fhl5	tppp3	fbp2	lmod3	sync	tnni2b.1	pdlim3a	tubb2	tnni2a.1	tnni4b.1	krt93	pkd2	smtnl	twf2	dnah12	tpm2	myoz2a	actn1	smpx	dcdc2b	mybpha	zgc:92380	dnah7	si:dkey-26i13.8	inaa	wu:fd14a01	mxc	fhl2b	dnah6	si:ch73-199e17.1	krt94	myl9a	twf1b
GOTERM_CC_FAT	GO:0099512~supramolecular fiber	40	5.70613	2.53313e-06	2.25654	0.000858363	6.13379e-05	5.59098e-05	fhl1a	dnah1	saxo2	ndel1b	krt15	myoz3a	fhl2a	fhl5	tppp3	fbp2	lmod3	sync	tnni2b.1	pdlim3a	tubb2	tnni2a.1	tnni4b.1	krt93	pkd2	smtnl	twf2	dnah12	tpm2	myoz2a	actn1	smpx	dcdc2b	mybpha	zgc:92380	dnah7	si:dkey-26i13.8	inaa	wu:fd14a01	mxc	fhl2b	dnah6	si:ch73-199e17.1	krt94	myl9a	twf1b
GOTERM_CC_FAT	GO:0099081~supramolecular polymer	40	5.70613	2.53313e-06	2.25654	0.000858363	6.13379e-05	5.59098e-05	fhl1a	dnah1	saxo2	ndel1b	krt15	myoz3a	fhl2a	fhl5	tppp3	fbp2	lmod3	sync	tnni2b.1	pdlim3a	tubb2	tnni2a.1	tnni4b.1	krt93	pkd2	smtnl	twf2	dnah12	tpm2	myoz2a	actn1	smpx	dcdc2b	mybpha	zgc:92380	dnah7	si:dkey-26i13.8	inaa	wu:fd14a01	mxc	fhl2b	dnah6	si:ch73-199e17.1	krt94	myl9a	twf1b
GOTERM_CC_FAT	GO:0030017~sarcomere	17	2.42511	1.34515e-05	3.68803	0.00454971	0.000304004	0.000277101	fhl1a	tpm2	smpx	myoz2a	actn1	myoz3a	mybpha	fhl5	fhl2a	fbp2	lmod3	tnni2b.1	pdlim3a	fhl2b	tnni2a.1	tnni4b.1	pkd2
GOTERM_CC_FAT	GO:0005576~extracellular region	72	10.271	1.49147e-05	1.65316	0.00504335	0.000316004	0.000288039	zgc:113531	igfbp3	mhc1zja	paplna	scg2b	agr2	impg1b	bdnf	si:dkeyp-73b11.8	npvf	pdyn	unc119b	col28a2a	colec11	wu:fb59d01	c3a.1	pkdccb	lrrc6	si:ch211-203k16.3	calca	scinla	pcolce2b	zgc:173729	unc119.2	nppc	crhbp	fgf7	fgfbp1b	pgrmc1	rbp4l	LOC569340	urp2	enpep	c7a	meltf	si:dkey-202e22.2	lgals2a	impg2a	crispld1b	aspn	npy
GOTERM_CC_FAT	GO:0044449~contractile fiber part	17	2.42511	2.32403e-05	3.5322	0.00784759	0.000463439	0.000422426	fhl1a	tpm2	smpx	myoz2a	actn1	myoz3a	mybpha	fhl5	fhl2a	fbp2	lmod3	tnni2b.1	pdlim3a	fhl2b	tnni2a.1	tnni4b.1	pkd2
GOTERM_CC_FAT	GO:0097458~neuron part	53	7.56063	3.34752e-05	1.79738	0.0112841	0.00063045	0.000574658	opn1lw2	tph2	impg1b	rgs9a	gabra6a	cdk5r2b	bdnf	mgarp	guca1b	th	pde6gb	opn1sw1	syt5a	pdyn	rims2b	tph1b	opn1mw1	saga	nxnl1	sagb	si:ch211-81a5.8	slc1a2a	si:ch73-167i17.6	pde6ha	rho	ngb	sh3gl2a	exorh	cngb1a	syt1b	rpgrip1	boc	kcna6a	mettl5	LOC110437775	opn1mw2	guca1g	cplx4a	pde6a	rgs9bp	rsph9
GOTERM_CC_FAT	GO:0001917~photoreceptor inner segment	7	0.998573	3.70434e-05	10.3265	0.0124794	0.000660932	0.000602443	pdca	sagb	guca1b	guca1g	impg1b	saga	gnat2
GOTERM_CC_FAT	GO:0015629~actin cytoskeleton	26	3.70899	9.19546e-05	2.38233	0.0306931	0.00155863	0.0014207	myo1b	myoz3a	lmod3	tnni2b.1	pdlim3a	tnni2a.1	tnni4b.1	cnn1a	LOC100537594	smtnl	twf2	avil	lima1a	scinla	tpm2	myoz2a	actn1	myl6	myh11a	wu:fd14a01	fscn2a	cnn1b	myl9a	tagln	twf1b	myo7bb
GOTERM_CC_FAT	GO:0097729~9+2 motile cilium	7	0.998573	0.000146668	8.26118	0.0485082	0.00236765	0.00215812	dnah1	dnah12	si:ch1073-349o24.2	saxo2	tekt4	dnah6	rsph9
GOTERM_CC_FAT	GO:0060170~ciliary membrane	7	0.998573	0.000185294	7.94345	0.0608879	0.00285521	0.00260254	rho	pde6a	pde6gb	pde6ga	pde6ha	LOC110437775	pde6b
GOTERM_CC_FAT	GO:0031514~motile cilium	11	1.56919	0.00046367	3.9102	0.145485	0.0068341	0.00622931	dnah1	dnah12	si:ch1073-349o24.2	cfap70	saxo2	tekt4	cfap100	dnah6	rsph9	odf3b	si:dkey-26i13.8
GOTERM_CC_FAT	GO:0044421~extracellular region part	49	6.99001	0.000511959	1.65413	0.159366	0.00723142	0.00659147	zgc:113531	igfbp3	mhc1zja	impg1b	bdnf	si:dkeyp-73b11.8	unc119b	col28a2a	colec11	wu:fb59d01	c3a.1	si:ch211-203k16.3	calca	scinla	zgc:173729	unc119.2	crhbp	fgf7	rbp4l	LOC569340	enpep	c7a	meltf	lgals2a	impg2a	crispld1b	aspn	npy	c4b	ecrg4a	omd	LOC100004427	olfml2ba	fgl2b	si:ch211-180f4.1	cfb	prl	anxa2b	LOC407643	scara3	LOC567816
GOTERM_CC_FAT	GO:0005615~extracellular space	44	6.27675	0.00104892	1.65585	0.299368	0.0136764	0.0124661	c7a	zgc:113531	meltf	igfbp3	mhc1zja	lgals2a	crispld1b	aspn	npy	bdnf	c4b	ecrg4a	omd	LOC100004427	olfml2ba	fgl2b	si:ch211-180f4.1	si:dkeyp-73b11.8	cfb	col28a2a	wu:fb59d01	colec11	c3a.1	prl	anxa2b	LOC407643	scara3	si:ch211-203k16.3	LOC567816	fgl2a	calca	scinla	zgc:173729	clul1	bgnb	serpinb1l4	crhbp	fgf7	ccka	si:ch1073-70f20.1	lipib
GOTERM_CC_FAT	GO:0044447~axoneme part	6	0.85592	0.0013031	7.08101	0.357276	0.0163612	0.0149133	dnah1	dnah12	dnai1.2	saxo2	rsph9	rsph4a
GOTERM_CC_FAT	GO:0036126~sperm flagellum	5	0.713267	0.00215267	8.67771	0.518352	0.0260627	0.0237562	dnah1	si:ch1073-349o24.2	saxo2	tekt4	rsph9
GOTERM_CC_FAT	GO:0097223~sperm part	6	0.85592	0.00260729	6.10432	0.587296	0.0295289	0.0269157	dnah1	si:ch1073-349o24.2	saxo2	tekt4	morn3	rsph9
GOTERM_CC_FAT	GO:0030018~Z disc	9	1.28388	0.00261318	3.73997	0.588121	0.0295289	0.0269157	fhl1a	fbp2	fhl2b	myoz2a	actn1	pdlim3a	myoz3a	fhl5	fhl2a
GOTERM_CC_FAT	GO:0031674~I band	9	1.28388	0.00368828	3.54051	0.71425	0.0403332	0.0367638	fhl1a	fbp2	fhl2b	myoz2a	actn1	pdlim3a	myoz3a	fhl5	fhl2a
GOTERM_CC_FAT	GO:0031234~extrinsic component of cytoplasmic side of plasma membrane	8	1.14123	0.00563461	3.68803	0.852737	0.0596916	0.0544092	gnb5b	gramd2aa	gnb3b	gngt1	ptk6b	gnat1	gngt2b	gnat2
GOTERM_CC_FAT	GO:0031253~cell projection membrane	11	1.56919	0.00696518	2.72728	0.906469	0.0715514	0.0652194	rho	pde6a	pde6gb	them4	gabra6a	psda	dpp4	pde6ga	pde6ha	LOC110437775	pde6b
GOTERM_CC_FAT	GO:0099513~polymeric cytoskeletal fiber	23	3.28103	0.0079838	1.8193	0.933952	0.0796032	0.0725587	dnah12	dnah1	saxo2	tpm2	ndel1b	dcdc2b	krt15	zgc:92380	tppp3	dnah7	si:dkey-26i13.8	inaa	mxc	sync	pdlim3a	tubb2	dnah6	krt94	si:ch73-199e17.1	krt93	twf1b	smtnl	twf2
GOTERM_CC_FAT	GO:0034702~ion channel complex	19	2.71041	0.0146088	1.8501	0.993187	0.137567	0.125392	zgc:113531	cacna2d4b	cnga1b	si:ch211-106h11.1	trpc6a	LOC100329607	gabra6a	kcnj15	kcnj13	kcna6a	kcnb2	cnga1a	cnga3a	ttyh2	micu2	si:rp71-39b20.4	lrrc8ab	pkd2	cngb1a
GOTERM_CC_FAT	GO:1902495~transmembrane transporter complex	20	2.85307	0.015663	1.79904	0.99526	0.143507	0.130807	zgc:113531	cacna2d4b	cnga1b	si:ch211-106h11.1	trpc6a	atp1b2b	LOC100329607	gabra6a	kcnj15	kcnj13	kcna6a	kcnb2	cnga1a	cnga3a	ttyh2	micu2	si:rp71-39b20.4	lrrc8ab	pkd2	cngb1a
GOTERM_CC_FAT	GO:1905360~GTPase complex	6	0.85592	0.0188804	3.84838	0.998438	0.160011	0.145851	gnb5b	gnb3b	gngt1	gnat1	gngt2b	gnat2
GOTERM_CC_FAT	GO:0005834~heterotrimeric G-protein complex	6	0.85592	0.0188804	3.84838	0.998438	0.160011	0.145851	gnb5b	gnb3b	gngt1	gnat1	gngt2b	gnat2
GOTERM_CC_FAT	GO:1990351~transporter complex	20	2.85307	0.0185885	1.76672	0.998272	0.160011	0.145851	zgc:113531	cacna2d4b	cnga1b	si:ch211-106h11.1	trpc6a	atp1b2b	LOC100329607	gabra6a	kcnj15	kcnj13	kcna6a	kcnb2	cnga1a	cnga3a	ttyh2	micu2	si:rp71-39b20.4	lrrc8ab	pkd2	cngb1a
GOTERM_CC_FAT	GO:0009898~cytoplasmic side of plasma membrane	8	1.14123	0.0206498	2.87846	0.999153	0.170738	0.155629	gnb5b	gramd2aa	gnb3b	gngt1	ptk6b	gnat1	gngt2b	gnat2
GOTERM_CC_FAT	GO:0036379~myofilament	5	0.713267	0.0242348	4.47034	0.999756	0.191061	0.174153	lmod3	tpm2	tnni2b.1	tnni2a.1	tnni4b.1
GOTERM_CC_FAT	GO:0005865~striated muscle thin filament	5	0.713267	0.0242348	4.47034	0.999756	0.191061	0.174153	lmod3	tpm2	tnni2b.1	tnni2a.1	tnni4b.1
GOTERM_CC_FAT	GO:0098562~cytoplasmic side of membrane	8	1.14123	0.0323732	2.6226	0.999986	0.249421	0.227348	gnb5b	gramd2aa	gnb3b	gngt1	ptk6b	gnat1	gngt2b	gnat2
GOTERM_CC_FAT	GO:0030141~secretory granule	7	0.998573	0.0344593	2.86847	0.999993	0.258243	0.235389	syt1b	scg3	morn3	scg2a	scg2b	syt5a	myh11a
GOTERM_CC_FAT	GO:0016324~apical plasma membrane	10	1.42653	0.0362858	2.21836	0.999996	0.261721	0.23856	ecrg4a	slc12a10.3	slc47a1	zgc:158423	slc9a3r1a	slc31a1	slc12a10.2	slc4a2a	pkd2	dpp4
GOTERM_CC_FAT	GO:0034703~cation channel complex	12	1.71184	0.0418321	1.96695	0.999999	0.295439	0.269294	zgc:113531	cacna2d4b	kcnb2	cnga1b	cnga1a	cnga3a	trpc6a	micu2	si:rp71-39b20.4	pkd2	kcna6a	cngb1a
GOTERM_CC_FAT	GO:0030286~dynein complex	5	0.713267	0.0486938	3.59808	1	0.336881	0.307069	dnah1	dnah12	dnai1.2	dnah6	dnah7
[truncated: 31 more columns]

## Sheet: GO_MF_FAT
Category	Term	Count	%	PValue	FoldEnrichment	Bonferroni	Benjamini	FDR	gene1	gene2	gene3	gene4	gene5	gene6	gene7	gene8	gene9	gene10	gene11	gene12	gene13	gene14	gene15	gene16	gene17	gene18	gene19	gene20	gene21	gene22	gene23	gene24	gene25	gene26	gene27	gene28	gene29	gene30	gene31	gene32	gene33	gene34	gene35	gene36	gene37	gene38	gene39	gene40	gene41
GOTERM_MF_FAT	GO:0030553~cGMP binding	10	1.42653	1.42187e-09	16.7339	1.20574e-06	1.20575e-06	1.16025e-06	prkg2	pde6gb	cnga1b	cnga1a	pde6hb	cnga3a	pde6ga	pde6ha	LOC110437775	cngb1a
GOTERM_MF_FAT	GO:0009881~photoreceptor activity	10	1.42653	1.37724e-07	10.9414	0.000116784	5.83952e-05	5.61916e-05	rgra	opn1lw2	rho	opn1mw2	opn1sw1	grk7a	rhol	opn1sw2	opn1mw1	exorh
GOTERM_MF_FAT	GO:0008020~G-protein coupled photoreceptor activity	9	1.28388	9.73472e-07	10.6679	0.000825164	0.000206376	0.000198588	rgra	opn1lw2	rho	opn1mw2	opn1sw1	rhol	opn1sw2	opn1mw1	exorh
GOTERM_MF_FAT	GO:0030551~cyclic nucleotide binding	10	1.42653	4.01787e-07	9.80954	0.000340657	0.000113572	0.000109286	prkg2	pde6gb	cnga1b	cnga1a	pde6hb	cnga3a	pde6ga	pde6ha	LOC110437775	cngb1a
GOTERM_MF_FAT	GO:0047555~3',5'-cyclic-GMP phosphodiesterase activity	8	1.14123	1.74152e-05	9.10326	0.0146597	0.00210973	0.00203012	pde6a	pde6gb	pde6hb	pde6c	pde6ga	pde6ha	LOC110437775	pde6b
GOTERM_MF_FAT	GO:0019840~isoprenoid binding	5	0.713267	0.00194688	8.8899	0.808441	0.0572348	0.055075	rbp4l	rho	rhol	rbp3	exorh
GOTERM_MF_FAT	GO:0005501~retinoid binding	5	0.713267	0.00194688	8.8899	0.808441	0.0572348	0.055075	rbp4l	rho	rhol	rbp3	exorh
GOTERM_MF_FAT	GO:0004114~3',5'-cyclic-nucleotide phosphodiesterase activity	9	1.28388	8.40553e-06	8.259	0.00710257	0.00142558	0.00137178	pde6a	pde6gb	pde6hb	pde6c	pde5aa	pde6ga	pde6ha	LOC110437775	pde6b
GOTERM_MF_FAT	GO:0004112~cyclic-nucleotide phosphodiesterase activity	9	1.28388	1.39063e-05	7.75846	0.0117233	0.00196542	0.00189125	pde6a	pde6gb	pde6hb	pde6c	pde5aa	pde6ga	pde6ha	LOC110437775	pde6b
GOTERM_MF_FAT	GO:0015172~acidic amino acid transmembrane transporter activity	6	0.85592	0.0010381	7.42113	0.585536	0.0382744	0.0368301	slc1a8a	slc38a2	slc1a4	slc1a2a	slc1a8b	slc1a1
GOTERM_MF_FAT	GO:0005283~sodium:amino acid symporter activity	7	0.998573	0.000353114	7.11192	0.258806	0.0281909	0.0271271	slc6a6b	slc1a8a	si:ch211-132b12.2	slc38a2	slc1a2a	slc1a8b	slc1a1
GOTERM_MF_FAT	GO:0005416~cation:amino acid symporter activity	7	0.998573	0.000432172	6.86668	0.306886	0.0281909	0.0271271	slc6a6b	slc1a8a	si:ch211-132b12.2	slc38a2	slc1a2a	slc1a8b	slc1a1
GOTERM_MF_FAT	GO:0005343~organic acid:sodium symporter activity	8	1.14123	0.00030791	5.98898	0.229833	0.0281909	0.0271271	slc6a6b	slc1a8a	si:ch211-132b12.2	slc38a2	slc1a2a	slc1a8b	slc1a1	slc13a3
GOTERM_MF_FAT	GO:0005217~intracellular ligand-gated ion channel activity	5	0.713267	0.00910588	5.9266	0.999572	0.17035	0.163921	mcoln3a	cnga1b	cnga1a	cnga3a	cngb1a
GOTERM_MF_FAT	GO:1990939~ATP-dependent microtubule motor activity	5	0.713267	0.01774	4.90477	1	0.254975	0.245353	dnah1	dnah12	dnah6	dnah7	si:dkey-26i13.8
GOTERM_MF_FAT	GO:0015020~glucuronosyltransferase activity	7	0.998573	0.00286674	4.85692	0.912357	0.0810332	0.0779753	ugt1ab	ugt5e1	ugt5a1	ugt5a4	ugt2a4	ugt5a2	ugt1a4
GOTERM_MF_FAT	GO:0015370~solute:sodium symporter activity	9	1.28388	0.000479552	4.83074	0.334194	0.0290471	0.027951	slc6a6b	slc1a8a	si:ch211-132b12.2	slc38a2	slc5a9	slc1a2a	slc1a8b	slc1a1	slc13a3
GOTERM_MF_FAT	GO:0005310~dicarboxylic acid transmembrane transporter activity	6	0.85592	0.00899037	4.61314	0.999528	0.17035	0.163921	slc1a8a	slc1a4	slc1a2a	slc1a8b	slc1a1	slc13a3
GOTERM_MF_FAT	GO:0015175~neutral amino acid transmembrane transporter activity	7	0.998573	0.00704634	4.06395	0.997512	0.145739	0.140239	zgc:158423	slc1a8a	slc38a2	slc1a4	slc1a2a	slc1a8b	slc1a1
GOTERM_MF_FAT	GO:0015296~anion:cation symporter activity	10	1.42653	0.000807691	4.00671	0.49601	0.0326153	0.0313846	slc12a10.3	slc6a6b	slc1a8a	si:ch211-132b12.2	slc38a2	slc12a10.2	slc1a2a	slc1a8b	slc1a1	slc13a3
GOTERM_MF_FAT	GO:0005179~hormone activity	11	1.56919	0.000424461	3.96107	0.302337	0.0281909	0.0271271	hamp	calca	si:dkey-175g6.2	vip	urp2	nppc	npy	LOC110437754	ccka	admb	prl
GOTERM_MF_FAT	GO:0015294~solute:cation symporter activity	11	1.56919	0.00180874	3.29394	0.784587	0.0572348	0.055075	slc12a10.3	slc6a6b	slc1a8a	si:ch211-132b12.2	slc38a2	slc12a10.2	slc5a9	slc1a2a	slc1a8b	slc1a1	slc13a3
GOTERM_MF_FAT	GO:0008081~phosphoric diester hydrolase activity	11	1.56919	0.00195732	3.25963	0.810134	0.0572348	0.055075	plcd4b	pde6a	gdpd1	pde6gb	pde6hb	pde6c	pde5aa	pde6ga	pde6ha	LOC110437775	pde6b
GOTERM_MF_FAT	GO:0043178~alcohol binding	6	0.85592	0.0376184	3.22049	1	0.425339	0.409288	osbp2	rbp4l	trpc6a	rbp3	osbpl7	erlin2
GOTERM_MF_FAT	GO:0015081~sodium ion transmembrane transporter activity	15	2.1398	0.000378223	3.06989	0.274427	0.0281909	0.0271271	slc9a5	slc1a8a	si:ch211-132b12.2	slc38a2	slc5a9	slc1a2a	slc1a1	atp1a1a.5	slc24a1	slc6a6b	slc1a8b	pkd2	slc13a3	slc24a2	pkd2l1
GOTERM_MF_FAT	GO:0004867~serine-type endopeptidase inhibitor activity	8	1.14123	0.0170789	2.99449	1	0.249705	0.240283	LOC407643	paplna	zgc:173729	si:dkeyp-73b11.8	LOC100535278	serpinb1l4	col28a2a	wu:fb59d01
GOTERM_MF_FAT	GO:0019842~vitamin binding	11	1.56919	0.00433606	2.92453	0.974902	0.0993778	0.0956277	si:ch211-217a12.1	rbp4l	oat	rho	tcnl	rhol	rbp3	sgpl1	tktb	exorh	si:dkey-10o6.2
GOTERM_MF_FAT	GO:0015293~symporter activity	13	1.85449	0.00193443	2.86682	0.806405	0.0572348	0.055075	slc12a10.3	slc1a8a	si:ch211-132b12.2	slc38a2	slc12a10.2	slc5a9	slc1a2a	slc25a3a	slc1a1	slc6a6b	slc1a4	slc1a8b	slc13a3
GOTERM_MF_FAT	GO:0015179~L-amino acid transmembrane transporter activity	7	0.998573	0.0403687	2.76575	1	0.44458	0.427804	zgc:158423	slc1a8a	slc38a2	slc1a4	slc1a2a	slc1a8b	slc1a1
GOTERM_MF_FAT	GO:0005262~calcium channel activity	10	1.42653	0.0128887	2.65866	0.999983	0.214305	0.206218	cacna2d4b	pkd1l2a	trpm5	mcoln3a	trpc6a	pkd2	pkd2l1	slc24a2	anxa2b	slc24a1
GOTERM_MF_FAT	GO:0005319~lipid transporter activity	9	1.28388	0.0205955	2.63947	1	0.286311	0.275507	osbp2	rbp4l	mttp	abcd3a	si:dkeyp-106c3.1	gltpa	si:ch211-71m22.1	prelid3b	osbpl7
GOTERM_MF_FAT	GO:0015171~amino acid transmembrane transporter activity	9	1.28388	0.0217646	2.61254	1	0.292959	0.281904	slc6a6b	zgc:158423	slc1a8a	si:ch211-132b12.2	slc38a2	slc1a4	slc1a2a	slc1a8b	slc1a1
GOTERM_MF_FAT	GO:0022853~active ion transmembrane transporter activity	12	1.71184	0.00797179	2.52868	0.998872	0.157211	0.151279	slc12a10.3	slc6a6b	slc1a8a	si:ch211-132b12.2	slc38a2	atp2b1b	slc12a10.2	slc1a2a	slc1a8b	slc1a1	slc13a3	atp1a1a.5
GOTERM_MF_FAT	GO:0030414~peptidase inhibitor activity	11	1.56919	0.0132411	2.48353	0.999988	0.215931	0.207783	c4b	LOC407643	paplna	zgc:173729	si:dkeyp-73b11.8	LOC100535278	serpinb1l4	col28a2a	wu:fb59d01	ntd5	c3a.1
GOTERM_MF_FAT	GO:0004866~endopeptidase inhibitor activity	10	1.42653	0.0198276	2.47371	1	0.28023	0.269655	c4b	LOC407643	paplna	zgc:173729	si:dkeyp-73b11.8	LOC100535278	serpinb1l4	col28a2a	wu:fb59d01	c3a.1
GOTERM_MF_FAT	GO:0015291~secondary active transmembrane transporter activity	20	2.85307	0.000641376	2.42108	0.419614	0.0326153	0.0313846	slc37a4a	slc12a10.3	slc9a5	slc47a1	slc1a8a	si:ch211-132b12.2	slc38a2	slc12a10.2	slc5a9	slc1a2a	slc25a3a	slc1a1	slc24a1	slc25a24	slc6a6b	slc1a4	slc4a2a	slc1a8b	slc13a3	slc24a2
GOTERM_MF_FAT	GO:0016614~oxidoreductase activity, acting on CH-OH group of donors	11	1.56919	0.0161964	2.40711	0.999999	0.249705	0.240283	rdh5	hao1	ugdh	cbr1l	sdr42e2	phgdh	hsd11b2	mdh1ab	akr1b1	hadh	zgc:77938
GOTERM_MF_FAT	GO:0061135~endopeptidase regulator activity	10	1.42653	0.0241623	2.39056	1	0.320151	0.30807	c4b	LOC407643	paplna	zgc:173729	si:dkeyp-73b11.8	LOC100535278	serpinb1l4	col28a2a	wu:fb59d01	c3a.1
GOTERM_MF_FAT	GO:0015085~calcium ion transmembrane transporter activity	11	1.56919	0.0170061	2.38874	1	0.249705	0.240283	cacna2d4b	pkd1l2a	trpm5	mcoln3a	atp2b1b	trpc6a	pkd2	pkd2l1	slc24a2	anxa2b	slc24a1
GOTERM_MF_FAT	GO:0016616~oxidoreductase activity, acting on the CH-OH group of donors, NAD or NADP as acceptor	10	1.42653	0.0265655	2.35105	1	0.346577	0.333499	rdh5	ugdh	cbr1l	sdr42e2	phgdh	hsd11b2	mdh1ab	akr1b1	hadh	zgc:77938
GOTERM_MF_FAT	GO:0061134~peptidase regulator activity	12	1.71184	0.015219	2.30657	0.999998	0.243504	0.234315	c4b	LOC407643	paplna	pcolce2b	zgc:173729	si:dkeyp-73b11.8	LOC100535278	serpinb1l4	col28a2a	wu:fb59d01	ntd5	c3a.1
GOTERM_MF_FAT	GO:0051015~actin filament binding	17	2.42511	0.00384201	2.24935	0.961776	0.0993778	0.0956277	avil	lima1a	myo1b	tpm2	scinla	actn1	flnca	myh11a	wu:fd14a01	fscn2a	cnn1b	marcksl1a	cnn1a	tagln	twf1b	LOC100537594	twf2
GOTERM_MF_FAT	GO:0003774~motor activity	10	1.42653	0.0363001	2.22247	1	0.425339	0.409288	dnah1	dnah12	myo1b	dnah6	myh11a	dnah7	si:dkey-26i13.8	LOC100537594	myo7bb	wu:fd14a01
GOTERM_MF_FAT	GO:0022804~active transmembrane transporter activity	25	3.56633	0.00113244	2.06742	0.617434	0.0400129	0.038503	slc37a4a	slc47a1	slc38a2	slc12a10.2	slc5a9	slc25a3a	slc1a1	slc24a1	slc25a24	slc6a6b	abcc12	atp2b1b	slc24a2	slc12a10.3	slc9a5	slc1a8a	si:ch211-132b12.2	abcb9	slc1a2a	atp1a1a.5	abcd3a	slc1a4	slc4a2a	slc1a8b	slc13a3
GOTERM_MF_FAT	GO:0015079~potassium ion transmembrane transporter activity	12	1.71184	0.0334839	2.04414	1	0.405633	0.390326	slc9a5	kcnb2	LOC100329607	kcnj15	si:rp71-39b20.4	kcnj13	pkd2	pkd2l1	slc24a2	kcna6a	slc24a1	atp1a1a.5
GOTERM_MF_FAT	GO:0046873~metal ion transmembrane transporter activity	30	4.2796	0.000385553	2.0417	0.278925	0.0281909	0.0271271	LOC110440161	pkd1l2a	cacna2d4b	slc38a2	trpc6a	slc5a9	slc1a1	kcnj15	kcna6a	slc24a1	slc6a6b	mcoln3a	atp2b1b	si:rp71-39b20.4	pkd2	slc24a2	anxa2b	slc9a5	slc1a8a	si:ch211-132b12.2	slc31a1	slc1a2a	LOC100329607	kcnj13	atp1a1a.5	trpm5	kcnb2	slc1a8b	slc13a3	pkd2l1
GOTERM_MF_FAT	GO:0016746~transferase activity, transferring acyl groups	17	2.42511	0.0164374	1.91909	0.999999	0.249705	0.240283	dgat1a	f13a1b	gpat3	ggt5a	acaa2	sptssb	lratb.2	tgm1l2	si:ch1073-138d10.2	mogat3b	aanat1	cpt1b	elovl4b	si:dkey-61p9.11	tgm1l3	aanat2	fam57ba
GOTERM_MF_FAT	GO:0015077~monovalent inorganic cation transmembrane transporter activity	21	2.99572	0.00977097	1.85528	0.999758	0.176293	0.169641	slc9a5	slc1a8a	si:ch211-132b12.2	slc38a2	slc5a9	slc1a2a	LOC100329607	slc1a1	kcnj15	kcnj13	kcna6a	atp1a1a.5	slc24a1	slc6a6b	kcnb2	slc1a8b	si:rp71-39b20.4	pkd2	slc13a3	slc24a2	pkd2l1
GOTERM_MF_FAT	GO:0008324~cation transmembrane transporter activity	39	5.56348	0.000946668	1.74718	0.552086	0.0364897	0.0351128	LOC110440161	zgc:158423	pkd1l2a	cacna2d4b	slc47a1	slc38a2	slc12a10.2	trpc6a	slc5a9	slc1a1	kcnj15	kcna6a	slc24a1	slc6a6b	mcoln3a	cnga1a	atp2b1b	si:rp71-39b20.4	pkd2	slc24a2	anxa2b	slc12a10.3	slc9a5	slc1a8a	si:ch211-132b12.2	slc31a1	cnga1b	slc1a2a	LOC100329607	kcnj13	atp1a1a.5	trpm5	kcnb2	cnga3a	slc1a4	slc1a8b	slc13a3	pkd2l1	cngb1a
GOTERM_MF_FAT	GO:0008509~anion transmembrane transporter activity	19	2.71041	0.0279194	1.72686	1	0.358722	0.345185	slc37a4a	clcn2c	slc12a10.3	zgc:158423	slc1a8a	si:ch211-132b12.2	slc38a2	slc12a10.2	slc1a2a	slc1a1	gabra6a	slc25a24	slc6a6b	slc35b4	ttyh2	slc1a4	slc4a2a	slc1a8b	slc13a3
GOTERM_MF_FAT	GO:0003779~actin binding	24	3.42368	0.0127445	1.7241	0.999981	0.214305	0.206218	avil	lima1a	myo1b	tpm2	scinla	myoz2a	actn1	myoz3a	flnca	myh11a	wu:fd14a01	fscn2a	cnn1b	pdlim3a	ncaldb	marcksl1a	cnn1a	uacab	tagln	twf1b	LOC100537594	smtnl	twf2	myo7bb
GOTERM_MF_FAT	GO:0008289~lipid binding	29	4.13695	0.0072803	1.69401	0.997963	0.146993	0.141446	syt1b	mttp	scarb1	osbpl7	hamp	si:ch211-195b13.1	snx19a	osbp2	pacsin1a	syt5a	unc119b	psda	anxa2b	avil	scinla	plekhf1	fabp2	unc119.2	rhol	gramd2aa	gltpa	erlin2	pcyt1ab	timd4	rbp4l	rho	sh3gl2a	rbp3	exorh
GOTERM_MF_FAT	GO:0005261~cation channel activity	20	2.85307	0.0314312	1.67339	1	0.391965	0.377174	cacna2d4b	pkd1l2a	cnga1b	trpc6a	LOC100329607	kcnj15	kcnj13	kcna6a	slc24a1	trpm5	mcoln3a	kcnb2	cnga1a	cnga3a	si:rp71-39b20.4	pkd2	slc24a2	pkd2l1	anxa2b	cngb1a
GOTERM_MF_FAT	GO:0022890~inorganic cation transmembrane transporter activity	30	4.2796	0.00924066	1.64437	0.999619	0.17035	0.163921	LOC110440161	pkd1l2a	cacna2d4b	slc38a2	trpc6a	slc5a9	slc1a1	kcnj15	kcna6a	slc24a1	slc6a6b	mcoln3a	atp2b1b	si:rp71-39b20.4	pkd2	slc24a2	anxa2b	slc9a5	slc1a8a	si:ch211-132b12.2	slc31a1	slc1a2a	LOC100329607	kcnj13	atp1a1a.5	trpm5	kcnb2	slc1a8b	slc13a3	pkd2l1
GOTERM_MF_FAT	GO:0005216~ion channel activity	25	3.56633	0.0323768	1.55622	1	0.397907	0.382891	pkd1l2a	cacna2d4b	gjd2b	trpc6a	gabra6a	kcnj15	kcna6a	slc24a1	mcoln3a	cnga1a	ttyh2	si:rp71-39b20.4	pkd2	slc24a2	anxa2b	clcn2c	LOC562466	cnga1b	LOC100329607	kcnj13	trpm5	kcnb2	cnga3a	pkd2l1	cngb1a
GOTERM_MF_FAT	GO:0022838~substrate-specific channel activity	25	3.56633	0.0410278	1.51964	1	0.446045	0.429213	pkd1l2a	cacna2d4b	gjd2b	trpc6a	gabra6a	kcnj15	kcna6a	slc24a1	mcoln3a	cnga1a	ttyh2	si:rp71-39b20.4	pkd2	slc24a2	anxa2b	clcn2c	LOC562466	cnga1b	LOC100329607	kcnj13	trpm5	kcnb2	cnga3a	pkd2l1	cngb1a
GOTERM_MF_FAT	GO:0005509~calcium ion binding	38	5.42083	0.0119804	1.50979	0.999964	0.207334	0.19951	syt1b	pkd1l2a	guca1c	pcdh2g7	rcvrna	oit3	capsla	slc25a24	si:cabz01076231.1	pcdh12	guca1b	nucb2b	guca1d	guca1g	syt5a	micu2	pkd2	colec11	LOC103908636	anxa2b	spock3	plcd4b	actn1	rcvrn3	myl6	celsr1b	crb1	dnah7	cdhr1a	LOC101884203	efcab1	rcvrn2	efemp2a	ncaldb	myl9a	LOC100537321	pkd2l1	calml4a
GOTERM_MF_FAT	GO:0008092~cytoskeletal protein binding	37	5.27817	0.0210311	1.45987	1	0.287651	0.276796	myo1b	saxo2	ndel1b	myoz3a	efhc1	tppp3	lmod3	pdlim3a	npvf	cnn1a	uacab	pkd2	LOC100537594	smtnl	anxa2b	twf2	avil	traf3ip1	lima1a	scinla	tpm2	myoz2a	actn1	flnca	myh11a	si:dkey-26i13.8	wu:fd14a01	fscn2a	cnn1b	mxc	ncaldb	marcksl1a	tagln	twf1b	pkd2l1	calml4a	myo7bb
GOTERM_MF_FAT	GO:0036094~small molecule binding	101	14.408	0.0433982	1.18337	1	0.465844	0.448265	dnah1	gmds	nuak2	myo1b	epha2b	nt5e	ror1	pde6gb	nuak1b	gclc	nt5c1aa	erlin2	si:ch211-220i18.4	pde6ha	si:dkey-10o6.2	atp1a1a.5	mxc	mapkapk2b	cnga3a	myo7bb	porb	cngb1a	tcnl	nme2a	osbpl7	ptk6b	si:ch211-195b13.1	ugdh	tubb2	qdpra	LOC559131	arl3l2	prkg2	guk1b	mylk4a	abcb9	lman1	si:dkey-26i13.8	ak8	wu:fd14a01	si:ch211-214j24.15
[truncated: 60 more columns]
